# Supplementary material for: Recording animal-view videos of the natural world using a novel camera system and software package
Source: PLoS Biol. 2024 Jan 23;22(1):e3002444. doi: 10.1371/journal.pbio.3002444 (PMC10805291; doi:10.1371/journal.pbio.3002444)
Supplement: S1 Data — Numerical data underlying the plots in Figs 3, 5, 6, S1–S6, S10–S21, and S23. (ZIP) [file pbio.3002444.s056.zip]

Archive with 38 entries (38 files):
- Figure 3/Figure 3A.csv
- Figure 3/Figure 3B.csv
- Figure 5/Figure 5.csv
- Figure 6/Figure 6.csv
- Figure S1/Figure S1 - Apis.csv
- Figure S1/Figure S1 - Avian.csv
- Figure S10/Figure S10AB.csv
- Figure S11/Figure S11.csv
- Figure S11/ReadMe.txt
- Figure S12/Figure S12.csv
- Figure S13/Figure S13 - UV.csv
- Figure S13/Figure S13 - VIS.csv
- Figure S14/Figure S14.csv
- Figure S15/Figure S15, panel 1.csv
- Figure S15/Figure S15, panel 2.csv
- Figure S15/Figure S15, panel 3.csv
- Figure S15/Figure S15, panel 4.csv
- Figure S16/Figure S16.csv
- Figure S17/Figure S17A.csv
- Figure S17/Figure S17B.csv
- Figure S18/Figure S18 - Apis.csv
- Figure S18/Figure S18 - Avian.csv
- Figure S19/Figure S19AB.csv
- Figure S2/Figure S2 - Apis.csv
- Figure S2/Figure S2 - Avian.csv
- Figure S20/Figure S20A.csv
- Figure S20/Figure S20B.csv
- Figure S21/Figure S21.csv
- Figure S23/Figure S23 - Apis.csv
- Figure S23/Figure S23 - Avian.csv
- Figure S3/Figure S3 - Apis.csv
- Figure S3/Figure S3 - Avian.csv
- Figure S4/Figure S4 - Apis.csv
- Figure S4/Figure S4 - Avian.csv
- Figure S5/Figure S5 - Apis.csv
- Figure S5/Figure S5 - Avian.csv
- Figure S6/Figure S6 - Apis.csv
- Figure S6/Figure S6 - Avian.csv
