# Supplementary material for: Recording animal-view videos of the natural world using a novel camera system and software package
Source: PLoS Biol. 2024 Jan 23;22(1):e3002444. doi: 10.1371/journal.pbio.3002444 (PMC10805291; doi:10.1371/journal.pbio.3002444)
Supplement: S1 Data — Numerical data underlying the plots in Figs 3, 5, 6, S1–S6, S10–S21, and S23. (ZIP) [file pbio.3002444.s056.zip › Figure 5/Figure 5.csv]

wavelength	(1) lens transmission	(2) beam splitter - reflection	(2) beam splitter - transmission	(3) short pass filter transmission	(4) light reaching the sensors - UV	(4) light reaching the sensors - VIS
280	0.306599207	0.1758777442	0.3475309201	0.0003074263996	0.119072377	0.2683760545
281	0.2972828375	0.1998293097	0.3210810072	0.0009966633617	0.09778090906	0.2374171276
282	0.2861385933	0.2174080582	0.3046160523	0.002981536213	0.08459795717	0.2114124015
283	0.2737887054	0.219057492	0.294241587	0.007154010666	0.0713974144	0.1903654875
284	0.2643508772	0.2193850178	0.2941369578	0.01118543564	0.04610577351	0.1566398227
285	0.2548862334	0.2194888537	0.2862658317	0.01612741194	0.02381911134	0.1356593403
286	0.2442653334	0.2344672602	0.2790621062	0.01954603322	0.0209226029	0.1304051941
287	0.2349746159	0.2552424871	0.2638736799	0.02414384553	0.04826542285	0.1555848761
288	0.2290796984	0.2808773009	0.2475245104	0.02609730738	0.07962621972	0.1814028546
289	0.2209509437	0.3038950398	0.2353928584	0.02660155428	0.1087884749	0.2053851801
290	0.213330918	0.3336069763	0.2299382954	0.02305554841	0.1109368788	0.2043986297
291	0.2052532598	0.3685158668	0.2275042083	0.0192208389	0.09944024482	0.1913275175
292	0.1980680095	0.4105702561	0.2220933005	0.01387811466	0.06351607763	0.1598405363
293	0.1925226407	0.4505472989	0.2112886113	0.009706483734	0.02764533599	0.1282840871
294	0.1864227043	0.4819083228	0.2044159086	0.005537005185	-0.01391035915	0.09062976424
295	0.1820307445	0.4983709999	0.1973508181	0.004278163132	-0.03640153626	0.0623107923
296	0.177554943	0.493225724	0.1954284584	0.002719469072	-0.05240335196	0.03915159692
297	0.1745241474	0.4762536682	0.1927175846	0.002958307964	-0.04583889789	0.0314768856
298	0.1702764543	0.4589780053	0.1941814216	0.003544758911	-0.03268245373	0.03198598854
299	0.1672722953	0.4593402387	0.1944457223	0.005110390122	-0.012340684	0.04135147124
300	0.1656702094	0.4790480199	0.1980534045	0.005799314733	0.00217325855	0.05335013246
301	0.1637752979	0.5133381367	0.1972809865	0.007975487184	0.01349857804	0.06643750363
302	0.1609542467	0.5543129029	0.1952416895	0.009803243754	0.01868911537	0.07203892286
303	0.1608668081	0.5937745358	0.1872955677	0.01206372208	0.0236854808	0.07407166253
304	0.1593831486	0.6326969328	0.1789348876	0.01205495346	0.03144608189	0.07692359829
305	0.1579122531	0.6701204195	0.170722282	0.011302515	0.04323544669	0.08414321921
306	0.1579413579	0.7004380193	0.1665331757	0.01015377621	0.05167468136	0.09002842635
307	0.1579799007	0.7239074912	0.1646117154	0.009732061127	0.05199279191	0.09085952885
308	0.1588495555	0.7360453538	0.1580667058	0.01010221306	0.04603961789	0.08911589129
309	0.1596350592	0.7426735694	0.1562271607	0.012026703	0.03443347015	0.08218132687
310	0.161281371	0.7485393466	0.1511535082	0.01809684743	0.02389707878	0.0733379353
311	0.1630199637	0.7539858946	0.1505082175	0.03473405339	0.01435407077	0.06170536908
312	0.1649484684	0.7650501374	0.1449552591	0.07421254202	0.01526508729	0.05671346092
313	0.1671873814	0.7740744355	0.1418485239	0.1449209341	0.02098606047	0.05618670135
314	0.1698421421	0.7838663514	0.1395341854	0.2446642406	0.03119655147	0.05879167384
315	0.1731996726	0.788244496	0.1358645404	0.3591116313	0.03719208943	0.05856469938
316	0.1765906389	0.7855875855	0.1342998111	0.4705738195	0.04211179742	0.05591840621
317	0.180625128	0.7801681942	0.1362415386	0.5640780784	0.0453079624	0.05273310354
318	0.1845923192	0.7706857132	0.1459408089	0.6313835988	0.04930548806	0.04864535556
319	0.1894130463	0.7608710941	0.1615567053	0.6754356739	0.05848181535	0.04943714747
320	0.1953664654	0.7467538109	0.1776039667	0.7053105745	0.07309783462	0.05464969751
321	0.2003988667	0.7355905749	0.193694237	0.729968637	0.09168910705	0.06438268166
322	0.2056391134	0.7283733472	0.2049559878	0.7507550891	0.1047651068	0.06811485345
323	0.2111739801	0.7279383951	0.2110306901	0.7683850768	0.119443175	0.07177182515
324	0.2174278257	0.7312191771	0.2129472592	0.7822417797	0.132568541	0.07173812034
325	0.2245529365	0.7327731244	0.2107166601	0.7947886409	0.1477563246	0.07333127606
326	0.2313642178	0.7309781961	0.2106496644	0.8068257571	0.1628036469	0.07451133351
327	0.2384199958	0.7238548635	0.2097622253	0.8183770104	0.1808509915	0.08089162168
328	0.2457039475	0.7116123172	0.2133646791	0.828298064	0.1949702171	0.08701353388
329	0.2533162652	0.6960597965	0.2216131051	0.836837776	0.2036647727	0.09250422003
330	0.2614535578	0.6832625996	0.2321816174	0.8435867945	0.2103557865	0.09526358897
331	0.2694426851	0.6800633292	0.2391981967	0.8491245143	0.2210142934	0.09824985499
332	0.2775697529	0.6873428633	0.2387483662	0.8549534547	0.2399592304	0.1017871678
333	0.285542114	0.70549668	0.2300427605	0.8623804881	0.2667136233	0.1058596309
334	0.2940790668	0.7294063024	0.2163356953	0.8710347834	0.2999751258	0.1086785095
335	0.3024647331	0.7585628318	0.197437183	0.8797987194	0.3341105851	0.1076182598
336	0.3113275835	0.7859397182	0.1774859958	0.8877202417	0.3676209799	0.1046798723
337	0.3202111675	0.8116920255	0.1580672118	0.8944190617	0.3982628317	0.09914934576
338	0.3291287549	0.8330051372	0.1413242634	0.8996841998	0.4252571056	0.09085839002
339	0.3382454738	0.8529569392	0.1247465806	0.9044658297	0.4530740164	0.08270286466
340	0.3477590698	0.8748001473	0.1083611583	0.9090674756	0.4822666843	0.07496173184
341	0.3571426474	0.8975564502	0.09021257973	0.9135828392	0.5138917421	0.06727052539
342	0.3668327701	0.9200485015	0.07242628579	0.9162925963	0.5444253545	0.05832952363
343	0.3767220286	0.9377017615	0.05598518908	0.9175160435	0.5736982597	0.04885766091
344	0.3864667981	0.9521266	0.04342505427	0.917279757	0.5992146361	0.04084984774
345	0.3964108971	0.961955897	0.0354391277	0.9185519249	0.6206802052	0.03467494911
346	0.4065385756	0.9690074107	0.03014437214	0.9208848452	0.6383598862	0.03103751935
347	0.4166765762	0.9717820557	0.02626738978	0.925909069	0.6561568089	0.03015999647
348	0.4270748738	0.9724521068	0.02476932897	0.9319394002	0.6763096774	0.03146945837
349	0.437365256	0.9708333694	0.02437930382	0.9384412259	0.6972556419	0.03360558373
350	0.4478728138	0.9708466459	0.02521783128	0.9425676164	0.7185729461	0.0362182306
351	0.4583102632	0.9685047236	0.02620174353	0.9454505862	0.7367289025	0.03761497063
352	0.4689130455	0.9684112904	0.02743199296	0.9471559729	0.7528043666	0.03782103125
353	0.4795878743	0.9675888519	0.02838108572	0.9497380489	0.7658719011	0.0362792194
354	0.4904665068	0.9697043122	0.02824836046	0.9525395027	0.7797860249	0.03400583818
355	0.5013047029	0.9723865923	0.02729130908	0.9561699563	0.7937009246	0.03209488558
356	0.5121368439	0.9758584632	0.02530000454	0.9595900858	0.8100398385	0.03098910804
357	0.523238483	0.9794095972	0.02290444667	0.9628418634	0.8256953234	0.02915944773
358	0.5341251649	0.9822178002	0.02025954504	0.9651894097	0.8420381496	0.02756492659
359	0.5451317909	0.9844359635	0.01815007972	0.9668607205	0.8565876523	0.02585681431
360	0.5562199836	0.987626265	0.01632743056	0.9680091698	0.8709246343	0.02453951131
361	0.5672108362	0.9884398773	0.0150653055	0.969481534	0.883772545	0.0233494026
362	0.5781689869	0.9889678188	0.01418632709	0.9707269122	0.8957027782	0.02358658336
363	0.5891847262	0.9890094919	0.0134958636	0.9720769721	0.9055589668	0.02458391991
364	0.6001202166	0.9897741991	0.01326059309	0.9739725401	0.9166398209	0.02689275985
365	0.6110935977	0.9897895227	0.01294457841	0.9766007019	0.9265849684	0.02812464154
366	0.6217349725	0.9899738281	0.01292345172	0.9808961263	0.9417617601	0.03774615654
367	0.6326031321	0.9912000878	0.01288024558	0.9886218466	0.9661581112	0.06469056068
368	0.6433809184	0.9925662185	0.01242294875	0.995477615	0.9885986321	0.08998344187
369	0.6539839104	0.9918163693	0.01236278501	1	1	0.10478566
370	0.664472402	0.9919209228	0.01234980332	0.999760672	0.9956799889	0.1006555452
371	0.6747881758	0.9908376071	0.01266124411	0.9953631787	0.9804410735	0.08350634404
372	0.6850167921	0.9899135359	0.01263427106	0.98639081	0.9574266198	0.05638933666
373	0.6950285099	0.9869866845	0.01272066529	0.975228473	0.931033404	0.02962559268
374	0.7048840795	0.9849161429	0.01327090289	0.9635467804	0.9118861937	0.01833889523
375	0.7146759389	0.9823707012	0.01375395656	0.9425666002	0.8944230028	0.02017915749
376	0.7242047819	0.9802177897	0.01465152612	0.8926469239	0.8642014359	0.021885655
377	0.7335213381	0.9774927584	0.01525970705	0.7973108954	0.8083513629	0.02400513285
378	0.7426378162	0.9753071419	0.01623456996	0.6556708072	0.7135314271	0.02547678212
379	0.7518656257	0.9724823212	0.01723801673	0.485094523	0.5798875328	0.02699091594
380	0.7608796774	0.9709642064	0.01764320493	0.3136573673	0.4218399809	0.02619265561
381	0.7697461173	0.9689659584	0.0178024595	0.1706909507	0.2678124611	0.02492029538
382	0.7783702834	0.9682687574	0.01748723681	0.07516769167	0.1415972687	0.02338199838
383	0.7868082225	0.9678019623	0.01795789715	0.02667586859	0.05942497429	0.02407441058
384	0.7950530044	0.9690379894	0.01806708395	0.00880688747	0.0190394008	0.02489129923
385	0.8031324636	0.9701013281	0.01822178421	0.003550857184	0.008308562456	0.02742365379
386	0.811009462	0.9700867957	0.01823666337	0.002122557275	0.007162745099	0.02958399351
387	0.8186750022	0.9705228592	0.01821578084	0.001529555149	0.007992038193	0.03177000237
388	0.8259100127	0.9706343567	0.01790115179	0.001205422383	0.008138421579	0.03215896707
389	0.833020979	0.9728942787	0.01669285638	0.001006133303	0.008112684101	0.03133949033
390	0.839922523	0.975015757	0.01583284345	0.0009189037797	0.007951275422	0.02976645277
391	0.8466726831	0.9781168661	0.01486264759	0.0007893323733	0.007039121961	0.02779111315
392	0.8531139875	0.9795032453	0.01431801185	0.0006914142407	0.005632858299	0.02558399579
393	0.8593917498	0.9828264451	0.01356688991	0.0004982767602	0.004214330609	0.02371456864
394	0.8653944149	0.9851503824	0.0129309974	0.0003773097312	0.003341559184	0.02249892563
395	0.8711805065	0.9891735589	0.01233298934	0.0002545612096	0.003035464893	0.02183829358
396	0.8767579993	0.9914108066	0.01170493842	0.0004198658199	0.00307297983	0.02147646496
397	0.8821033142	0.9941223592	0.01099055951	0.0005548970966	0.00356571818	0.02166074836
398	0.8871015859	0.9954938657	0.01046438682	0.0007982028899	0.004085274327	0.02194673707
399	0.8919508866	0.9966777026	0.010026163	0.0007973162271	0.004634717727	0.02221520765
400	0.8965987244	0.9980433555	0.009756198314	0.0008309015451	0.004335583763	0.02152858236
401	0.9011175757	0.9985635828	0.009743241019	0.0006385182031	0.003918110677	0.02113142296
402	0.9053588043	0.9983420521	0.009827267971	0.0005874748429	0.003741585981	0.0207264453
403	0.90966364	0.9981669557	0.01113319679	0.0006000763084	0.003776259163	0.0204168971
404	0.913646945	0.998550116	0.01229058489	0.0007407712895	0.003194054683	0.01923613045
405	0.91750588	0.9991853807	0.01286720103	0.0007892318335	0.002522012035	0.01819819512
406	0.921126808	0.9987881349	0.01209415998	0.0007916098505	0.00190804156	0.01738990801
407	0.9247507433	1	0.01146906652	0.0008133909852	0.0008277823004	0.01678402282
408	0.9281290634	0.999542835	0.01157798247	0.000787277831	-0.0002203572411	0.01676404941
409	0.9313942833	0.9988315142	0.01187562979	0.0007104027277	-0.0009088223587	0.01738633392
410	0.9344233733	0.9963116844	0.01295825437	0.0006284538371	-0.0002354978255	0.01901388333
411	0.9375094381	0.994814344	0.01411046098	0.0005118187172	0.001172509036	0.02111458126
412	0.9405313587	0.9928707026	0.01656990015	0.0003147063067	0.002678916444	0.02363732587
413	0.9433378758	0.9897987642	0.01973282851	0.0001089881307	0.003711919562	0.0262189151
414	0.9459900769	0.9839057638	0.02485301857	2.92E-05	0.00382992131	0.02874393441
415	0.9486007819	0.9751791062	0.03120396601	3.93E-05	0.003736518496	0.03221636039
416	0.9512677443	0.9630854636	0.04056929645	0.0001505682344	0.003252764334	0.03689764777
417	0.9536685858	0.9469711931	0.05335033655	0.0002934757302	0.003437814018	0.04409944031
418	0.9561200359	0.926184342	0.07083048511	0.0004296267755	0.003219921535	0.05396913004
419	0.9584193648	0.9005102214	0.0914757852	0.0005257851058	0.003026505508	0.06815312582
420	0.9606526656	0.8705706122	0.1157482217	0.0005017686168	0.001474384899	0.08622415565
421	0.9627973563	0.8382945441	0.1423342239	0.0005033705934	0.0002195297035	0.1096903678
422	0.9647914268	0.8051646516	0.1716307836	0.0005015536175	-0.0009943653478	0.1392325837
423	0.9667100301	0.7711227651	0.2019320276	0.0005593848381	-0.001156645179	0.175070325
424	0.9685314768	0.7366255996	0.2339809188	0.0005787108667	-0.001325759048	0.2155101132
425	0.9703278499	0.7005202051	0.2664861427	0.0005995315335	-0.0005770163816	0.2586845738
426	0.9720440799	0.6644027896	0.3006876985	0.0005610293216	-0.0001613573583	0.3019502334
427	0.97365188	0.6248003253	0.3378539793	0.000550755738	0.001033182177	0.3446147967
428	0.9752204078	0.5801009697	0.3800687455	0.0004199345762	0.001376249163	0.3855499276
429	0.9765762024	0.5283935538	0.4294504008	0.0003142813656	0.001901234076	0.426667777
430	0.97793371	0.4704537758	0.4849873217	0.0002777105952	0.002123209696	0.4708663331
431	0.9792380016	0.4086928546	0.545822641	0.0002289906412	0.002203584521	0.5210963244
432	0.9805784721	0.3460684721	0.6083248996	0.0001238849139	0.001731617054	0.5783870099
433	0.9818641031	0.2862910026	0.6703645395	-0.0001234246624	0.0005329598565	0.6419161547
434	0.9830654088	0.2313179569	0.7318175093	-0.0003278501111	-0.0007823990962	0.7089526417
435	0.984076201	0.1828191267	0.7907456476	-0.000472369797	-0.002497397798	0.7754166414
436	0.9851473573	0.1420687392	0.8400269291	-0.0004923808293	-0.00380184287	0.8347996301
437	0.9861695017	0.1090870281	0.8775976843	-0.0002801720248	-0.004541523097	0.8840722526
438	0.9871621602	0.0835332582	0.9039445896	8.61E-05	-0.00400625321	0.9207999765
439	0.988143844	0.06430551317	0.9259273378	0.0003843973594	-0.003419052987	0.947074072
440	0.9890244389	0.05036844189	0.9431506337	0.0004724818818	-0.002788819954	0.9633972061
441	0.9899259262	0.04057851977	0.9563412413	0.0003851012749	-0.00287496391	0.9737283463
442	0.9906135744	0.03352539434	0.9656237162	0.0002494304353	-0.002843481411	0.9795869652
443	0.9913367301	0.02880789214	0.9732858807	0.0001422913041	-0.002752422171	0.9848147423
444	0.9919936184	0.02542568612	0.9786609244	0.000115177478	-0.002132817859	0.9886701296
445	0.9927200917	0.02308818851	0.9821166579	0.0001254876287	-0.001570154236	0.9925075743
446	0.9932988777	0.02147589643	0.9840740334	7.21E-05	-0.001376840252	0.9946735306
447	0.9937682576	0.02015501813	0.9849070807	-6.20E-05	-0.001993597715	0.9967332254
448	0.9942616453	0.01953772684	0.9862036825	-0.0001790371765	-0.002944128094	0.9982138481
449	0.9947392965	0.01903107461	0.9864573744	-0.0002037012045	-0.004033862444	0.999380719
450	0.9951543819	0.01919077762	0.9866784948	-0.0001184152847	-0.004726365364	1
451	0.9955412153	0.01938396237	0.9862133106	4.47E-05	-0.00527832813	0.999826673
452	0.995973553	0.02009032753	0.9849588575	0.0002001597139	-0.005360369197	0.9999251572
453	0.9963585128	0.02085698225	0.9835064423	0.0003033337212	-0.005147544673	0.9990561413
454	0.9966685403	0.0218491368	0.9819505234	0.0003284638467	-0.00466241761	0.9985794686
455	0.9970002707	0.02286881542	0.980348565	0.0002799023077	-0.004020833097	0.9968898183
456	0.9973274517	0.02379338377	0.9780140437	0.0001754592909	-0.003343950537	0.9962187182
457	0.9976258061	0.02455238028	0.9757721952	8.03E-05	-0.002684979972	0.9948264083
458	0.9977274067	0.02497184694	0.9738240766	1.75E-05	-0.002339111675	0.9943270386
459	0.9981153907	0.02537115666	0.9727203374	-3.82E-05	-0.002563388197	0.992877527
460	0.9983552876	0.02557962342	0.971096452	-8.84E-05	-0.002896501586	0.9931660908
461	0.9986422574	0.02554145568	0.9701936203	-7.78E-05	-0.003069058071	0.9925360186
462	0.9989065736	0.02552872759	0.969490774	-1.00E-05	-0.002862977091	0.9918901066
463	0.9991497257	0.02542510785	0.9699081581	6.94E-05	-0.002460183783	0.9910453914
464	0.9992226406	0.02545175046	0.969625516	0.0001505811585	-0.002317064114	0.9917755042
465	0.9993784753	0.02549728064	0.969109172	0.000229559814	-0.002005498041	0.9929773444
466	0.9994416674	0.0257494188	0.9674730832	0.0002559021156	-0.00195238816	0.993143017
467	0.9996739953	0.02629966844	0.9668012515	0.0002029243759	-0.001618663492	0.9930149427
468	0.9998163531	0.02689856686	0.9661592027	0.0001520289021	-0.001682262158	0.9924754218
469	0.9998380713	0.02775769751	0.9654274474	0.0001229737762	-0.001622839076	0.9918573021
470	0.9999234418	0.02864578639	0.964678989	0.0001248295727	-0.002038638078	0.9905152924
471	1	0.02962098362	0.9637207711	0.0001421443969	-0.002132026215	0.989993739
472	0.9999848121	0.03040614955	0.9636209047	0.0001670001229	-0.00230065775	0.989950743
473	0.9999750133	0.03117938012	0.9630755229	0.0001708010936	-0.002142568517	0.9899644389
474	0.9999250045	0.03171074595	0.9632062972	0.0001841288392	-0.002198067907	0.9897905809
475	0.9998630696	0.03209008587	0.9631440429	0.0002243812911	-0.002103080036	0.9893676473
476	0.9998955762	0.03217687985	0.9629226039	0.0002237795745	-0.002226961147	0.9883202874
477	0.9999226172	0.03192605078	0.9627091801	0.0001989665009	-0.002012322544	0.9868080003
478	0.9999189175	0.03150818879	0.9628542713	0.0001639311543	-0.001850908877	0.9855334676
479	0.999893937	0.03077724659	0.9637758606	0.0001744688322	-0.001691865163	0.9852509713
480	0.9997324089	0.02999762131	0.9649180409	0.000132521443	-0.001761331507	0.9858018369
481	0.9995540486	0.02914678012	0.9664188227	9.95E-05	-0.002137975883	0.986639871
482	0.9994080284	0.02844690666	0.9680613862	5.92E-05	-0.002394531983	0.9880438982
483	0.9993456884	0.02771866521	0.9702648185	3.01E-05	-0.002668803474	0.9895106571
484	0.9992062394	0.02715628759	0.9722648633	1.65E-05	-0.002989522526	0.9898882074
485	0.9991524195	0.0266473974	0.9743079631	6.01E-05	-0.00363015909	0.9894884516
486	0.9991134953	0.02638170198	0.9753640755	0.000125420951	-0.00438532436	0.9885541228
487	0.9990624289	0.02630019793	0.9762553632	0.0001656352701	-0.005121544516	0.9881863748
488	0.9988950413	0.02646735893	0.9764851263	0.0001967269229	-0.005607678862	0.9881268137
489	0.9987638024	0.02693860728	0.976587816	0.0002116262688	-0.005487747743	0.9884806288
490	0.9986065889	0.02751538014	0.9761879773	0.0001555140762	-0.005023268353	0.988574322
491	0.9984110517	0.02834039183	0.9760604701	0.0001177490907	-0.004483210233	0.9884429651
492	0.9981795941	0.02903790637	0.976684298	5.22E-05	-0.004326157823	0.9872380934
493	0.9980463452	0.02967893931	0.9775328318	3.30E-05	-0.004185419192	0.9855926547
494	0.9979990714	0.02989843203	0.9773487716	-3.54E-05	-0.004108228141	0.9839855878
495	0.997783947	0.03006305047	0.975906175	-4.21E-05	-0.004015809763	0.9830619975
496	0.9976982105	0.02990865911	0.9745434081	-1.97E-05	-0.003816888447	0.9827916253
497	0.9974483801	0.02957047575	0.9740366552	4.59E-05	-0.003361755897	0.9827612204
498	0.9972842534	0.0290800481	0.9738731181	6.02E-05	-0.002971867173	0.9828994792
499	0.9971014686	0.02843221189	0.9742156482	4.75E-05	-0.002696275299	0.9833218424
500	0.9968118113	0.02767420048	0.9742478944	-2.28E-05	-0.002579516129	0.9839821077
501	0.9965899403	0.0266664929	0.9750159385	-7.29E-05	-0.002719241964	0.985214511
502	0.9964880808	0.02570109187	0.9755283316	-5.87E-05	-0.002838332987	0.9864281175
503	0.9962865899	0.02468531315	0.9762155521	-1.98E-05	-0.002767995905	0.9883924504
504	0.9961058389	0.02367548299	0.977410131	5.55E-05	-0.002197382432	0.9899272448
505	0.9958677474	0.02266963356	0.9787499968	7.27E-05	-0.001612137055	0.9911719888
506	0.9956817115	0.02187197623	0.9798294255	6.01E-05	-0.001310302479	0.9919057569
507	0.9954806701	0.0213059441	0.9806532104	1.68E-07	-0.001318231966	0.9927021217
508	0.9954115857	0.02088984788	0.9809964554	-5.58E-05	-0.001402187227	0.9936660243
509	0.9952882957	0.02066757049	0.9817023853	-7.82E-05	-0.001372791229	0.9936557764
510	0.995215946	0.02051752428	0.9820820132	-7.55E-05	-0.00126350225	0.9940606879
511	0.9950010594	0.02059254437	0.9824724693	-6.51E-05	-0.001375674901	0.9938012132
512	0.9947622567	0.02082147932	0.9823593867	-6.11E-05	-0.001504562485	0.9938281575
513	0.9946011729	0.02121309725	0.982296337	-5.64E-05	-0.001725973799	0.9929992074
514	0.994543483	0.02164563008	0.9820364709	-3.86E-05	-0.001933692495	0.992879276
515	0.9943809733	0.02204774796	0.9816552658	-1.73E-06	-0.001933639535	0.9920348726
516	0.9941587677	0.02244020866	0.9813029227	4.96E-05	-0.001791133711	0.9915431024
517	0.9939844392	0.02280801914	0.9812890632	8.55E-05	-0.001452131074	0.9898688851
518	0.9937526582	0.02313820576	0.9814907944	0.0001066762312	-0.001221693529	0.9882752137
519	0.9935641212	0.02339225552	0.9814134115	0.0001115973275	-0.001259090699	0.9858291801
520	0.993489934	0.0234923568	0.9812790277	0.0001104615947	-0.001422430981	0.9842118612
521	0.9934660138	0.02338844337	0.9814544495	6.39E-05	-0.001606189817	0.9824914013
522	0.9933716156	0.02318245647	0.9814744073	4.46E-05	-0.001760968379	0.9816571538
523	0.9931857079	0.02293055266	0.9814279064	3.48E-05	-0.001854472598	0.9810416622
524	0.9929881045	0.02261243898	0.9815403533	6.58E-05	-0.001672764524	0.9811037383
525	0.9928487224	0.02221532665	0.9816413032	7.18E-05	-0.001565948824	0.9813832313
526	0.9928311462	0.02168956311	0.9816754475	9.69E-05	-0.001366803317	0.9821033751
527	0.9926901138	0.02124723918	0.9813992378	0.0001032338151	-0.001513321093	0.983224397
528	0.9925862394	0.02083866764	0.9816551542	0.0001152295507	-0.001490743298	0.9842030735
529	0.9924201781	0.02056961938	0.9820596713	7.37E-05	-0.001719037116	0.9849525631
530	0.9923322139	0.02027881006	0.982520272	4.37E-05	-0.001810196788	0.9856433597
531	0.9921801385	0.0200787046	0.9824055076	1.90E-05	-0.001885540391	0.9859270947
532	0.9920186786	0.01996168236	0.9821785294	3.52E-05	-0.001434424082	0.9860618109
533	0.9917989146	0.01992019012	0.9818225396	4.66E-05	-0.0010629861	0.9862400643
534	0.9916705411	0.0200165573	0.9818004775	6.25E-05	-0.0006306251841	0.9866159695
535	0.9916106022	0.0202140277	0.9814519084	8.35E-05	-0.0005758407094	0.9869589212
536	0.9914691815	0.020521625	0.9813353737	8.11E-05	-0.0007982858817	0.9865318326
537	0.9913917282	0.02080293756	0.9809451956	4.18E-05	-0.001315256512	0.9862305191
538	0.9912261973	0.02114528691	0.9814729882	-1.56E-05	-0.002213858967	0.9848826932
539	0.9910716126	0.02150392621	0.9821145934	-3.56E-05	-0.003731901157	0.9827377457
540	0.9908804376	0.02193104748	0.9836466395	-2.72E-06	-0.006299759689	0.9790414656
541	0.990676759	0.0222271114	0.9871483268	3.68E-05	-0.00992642292	0.9748627956
542	0.9904865515	0.02246901459	0.9918209456	6.58E-05	-0.01419073865	0.9698207724
543	0.9904123891	0.02265987597	0.9967483712	2.44E-05	-0.0184389613	0.9647633738
544	0.9902468827	0.02295326747	0.9982426758	-4.86E-05	-0.02170208784	0.9600011879
545	0.990158435	0.0231783657	0.9984860232	-0.000123591321	-0.02276981644	0.9577348751
546	0.9899602392	0.02324550454	0.9947149446	-0.0001344436123	-0.0214576811	0.957920273
547	0.9897729727	0.02335961075	0.9903787275	-0.0001092055253	-0.01851228087	0.9606806042
548	0.9895942624	0.02350891376	0.9851713869	-2.58E-05	-0.01481832017	0.964406262
549	0.9893266089	0.02359480972	0.9825032916	6.14E-05	-0.01126477893	0.9674838701
550	0.989188166	0.02341380776	0.9810104301	0.0001513176323	-0.008249111359	0.9696206056
551	0.9890606208	0.02315482543	0.9804513894	0.0002119378175	-0.006361706982	0.9703329248
552	0.9889105745	0.02300833412	0.9805670475	0.0002712301977	-0.005192195833	0.9707733925
553	0.9887898911	0.02281676587	0.9800711405	0.0002886604383	-0.004076532225	0.9710593954
554	0.9886251728	0.022560479	0.9794019162	0.0002787613432	-0.003073483953	0.9721932232
555	0.9884175089	0.02227129168	0.9780133604	0.0002155267282	-0.00234243544	0.9737541011
556	0.9882366902	0.02208373709	0.9776723093	0.000182712283	-0.001949239979	0.9752606985
557	0.9880610841	0.02187293016	0.977327615	0.00014294974	-0.001677067605	0.9763313661
558	0.9879026368	0.02173400262	0.9774580776	0.0001220865983	-0.001451253569	0.9769640197
559	0.9878092558	0.02161417284	0.9773995766	0.0001197286869	-0.001446088821	0.9771790865
560	0.9877021902	0.02167154641	0.9774282652	0.0001642249741	-0.001429731349	0.9767982599
561	0.9875452711	0.02174553885	0.9772630951	0.0002043753681	-0.0009840025292	0.976315615
562	0.9872683803	0.02190288361	0.977271561	0.000233637699	-0.0004118813502	0.9760750873
563	0.9870778925	0.0220647314	0.976439889	0.0002219249671	7.87E-05	0.9755199065
564	0.9869178095	0.02219756317	0.9758365952	0.0001489431715	0.0002828530433	0.975258069
565	0.9866626645	0.02235134774	0.9751025668	4.53E-05	0.0003769188703	0.9748915254
566	0.9864776165	0.02255755761	0.9750687726	-5.71E-05	0.000306477611	0.9747704186
567	0.9863597786	0.02286746245	0.9747852323	-0.0001112221697	0.0001751728031	0.974572933
568	0.9861644475	0.02314829608	0.9740661883	-0.0001636135856	8.58E-05	0.974206155
569	0.9860816389	0.02345134091	0.9740118553	-0.0001623650359	-3.33E-05	0.9731387874
570	0.9859881348	0.02366971819	0.9739312118	-0.0001190042469	-0.0003630019967	0.9716944902
571	0.9858730634	0.02386883899	0.9742839144	-5.37E-06	-0.000737148192	0.9694046856
572	0.9856496882	0.02400405016	0.9739075356	8.93E-05	-0.001051049999	0.9674925325
573	0.9854806856	0.02400938794	0.973776965	0.0001402247999	-0.001206497102	0.9657322772
574	0.9853088886	0.02396924542	0.9733645876	0.0001257880572	-0.00141569551	0.9645988138
575	0.9850094756	0.02385744891	0.973036603	9.16E-05	-0.00156709883	0.9641687665
576	0.9847844708	0.02369323112	0.9734264139	5.03E-05	-0.001772924051	0.9639303773
577	0.9846017207	0.02337294047	0.9739757204	6.21E-06	-0.00200087088	0.9631690201
578	0.984409812	0.02297504162	0.9746427181	-3.58E-06	-0.00224712257	0.9622121091
579	0.9843220526	0.02255642394	0.97536113	3.15E-05	-0.002608820338	0.9605532146
580	0.984263047	0.02219470426	0.9764763377	0.0001006394028	-0.003187514504	0.9595585131
581	0.9839768231	0.02174001026	0.977646304	0.0001387297324	-0.003692256433	0.9586083594
582	0.9837626063	0.0213449715	0.9780886331	0.0001284528809	-0.003938265702	0.9588320638
583	0.9836419996	0.0209187751	0.9785564692	6.11E-05	-0.003843215035	0.9602017766
584	0.9834044778	0.02059733284	0.9791118558	9.34E-07	-0.00363915613	0.9620749711
585	0.9832127486	0.020276592	0.9793985768	1.92E-05	-0.00358604315	0.9635163034
586	0.982944127	0.02000042711	0.9806399607	3.73E-05	-0.003618556066	0.9646933739
587	0.9827014811	0.01965835275	0.9815257407	5.48E-05	-0.003915136962	0.9651160871
588	0.9825351385	0.01934395603	0.9817943513	2.12E-05	-0.004271215531	0.9652771755
589	0.9823433741	0.01911085038	0.9808853723	1.06E-05	-0.004560041294	0.9646862713
590	0.9820889542	0.01898435556	0.9801902948	1.61E-05	-0.004585142452	0.9643054428
591	0.9819655808	0.01884770964	0.9803071451	7.23E-05	-0.0045782548	0.9637924437
592	0.9818063254	0.01885908355	0.980771972	0.0001582920892	-0.004621523364	0.9632764761
593	0.981591875	0.01892523529	0.9808547359	0.0001975442688	-0.004674496703	0.9629361431
594	0.9813542809	0.01910520062	0.9803882279	0.0001768488565	-0.004497914107	0.9626879369
595	0.9811290616	0.01920856746	0.9794750914	0.0001362409083	-0.004106965014	0.9618853518
596	0.9809379421	0.01933176507	0.978727845	0.0001041461064	-0.00348737856	0.961136017
597	0.9807231443	0.01952356134	0.9782665267	8.36E-05	-0.002563444602	0.9600908396
598	0.9805131972	0.01969112376	0.9781681059	4.85E-05	-0.001976941063	0.9601753977
599	0.9803357635	0.01995647911	0.9783236863	1.57E-05	-0.001824810023	0.9600428973
600	0.9799948488	0.02014625302	0.9784330386	-6.89E-05	-0.002113938539	0.9604885704
601	0.9797398831	0.02031184749	0.9784288373	-0.0001417932319	-0.002216858524	0.9602868082
602	0.9796072013	0.0203250228	0.9775729566	-0.0002063276829	-0.0021214409	0.9598069614
603	0.9794564057	0.02034730814	0.9767450095	-0.0002156353807	-0.00167929336	0.9588352703
604	0.9792666644	0.02033507097	0.9760992096	-0.0001759008892	-0.001388538439	0.9588831943
605	0.979012428	0.02034883726	0.9759547196	-8.79E-05	-0.00105728476	0.959489331
606	0.9788159056	0.02032853083	0.9759361968	1.48E-05	-0.001455333987	0.9605147676
607	0.9786161444	0.02027751247	0.9764470119	4.79E-05	-0.001955319343	0.9607774957
608	0.9784326711	0.02020253571	0.9771862937	5.36E-05	-0.003115060997	0.9597946754
609	0.9782290343	0.02013287276	0.9793808296	7.82E-05	-0.005550629972	0.9562200792
610	0.9780778488	0.0197811645	0.9857117646	0.000146189368	-0.009614586488	0.9510842834
611	0.9779246638	0.01926003795	0.9948407769	0.0002217851588	-0.01418573539	0.945277911
612	0.9778235913	0.01881975942	1	0.0002703664996	-0.01774836384	0.9412558075
613	0.977638561	0.01875883789	0.9978393295	0.0002735480038	-0.01849705257	0.9392505925
614	0.9774400138	0.01876547381	0.9913889664	0.0001945906593	-0.01685052166	0.9402243036
615	0.9773917526	0.01877230867	0.9872923688	0.0001106048466	-0.01321095129	0.9428324336
616	0.9771569126	0.01865640915	0.9843749347	7.02E-05	-0.009589079911	0.9454391554
617	0.9768544026	0.01848243333	0.9833109348	9.36E-05	-0.006903013224	0.9476985017
618	0.9766312678	0.01820469824	0.9820614756	0.0001239347649	-0.005515415062	0.9499148901
619	0.9764085333	0.01790759894	0.9816932412	0.0001742037479	-0.005028682983	0.9515535545
620	0.9761990073	0.01774295244	0.9810516056	0.0001671727637	-0.004988128906	0.9515962957
621	0.9760554391	0.017508817	0.9814455978	0.0001221937219	-0.005046851931	0.9513006172
622	0.9758853757	0.01732367722	0.9822190512	1.65E-05	-0.004799423146	0.9512893083
623	0.975675049	0.01715045984	0.9820808208	-2.90E-05	-0.004482854191	0.9521212807
624	0.9755197544	0.01698160561	0.981789999	-2.09E-05	-0.004077345854	0.952265741
625	0.975339864	0.0169897316	0.9812641286	-9.47E-06	-0.003818825719	0.9527492138
626	0.9752091941	0.01692664804	0.9811823396	2.17E-05	-0.004018167192	0.9532701951
627	0.9750774521	0.01702960908	0.9807772	2.76E-05	-0.004620024077	0.9536571098
628	0.9748610488	0.01708085057	0.9809390857	4.28E-05	-0.005516350968	0.9535734259
629	0.9745698119	0.01707802386	0.9815571879	4.00E-05	-0.006321007273	0.953428761
630	0.9743948083	0.01713137674	0.9822515147	7.30E-05	-0.006793116205	0.9530921712
631	0.9743126786	0.01711564956	0.9822875689	0.0001535291814	-0.007058191754	0.9529258895
632	0.9740226031	0.01726507655	0.9820670633	0.0001896921374	-0.006727850304	0.9527200305
633	0.9738856289	0.01739468962	0.9811901265	0.0001839581916	-0.005773422458	0.953381172
634	0.9736351222	0.01751401432	0.9796756078	0.0001058186709	-0.004776630927	0.9540804753
635	0.9733651677	0.01775429887	0.9786122291	9.24E-05	-0.003331284889	0.9542247485
636	0.9730633111	0.01780435493	0.9778071326	0.0001260477704	-0.002013692288	0.9530861187
637	0.9728366604	0.01802773156	0.9778094757	0.000200497174	-0.0006932779067	0.9514174677
638	0.9727265516	0.01815684038	0.9774533662	0.0002239079215	6.84E-05	0.9502327854
639	0.972547877	0.01828930286	0.9781950327	0.0002301023105	8.66E-05	0.9498332391
640	0.9723900387	0.01833160548	0.9779285846	8.13E-05	-0.0001128208676	0.9492092993
641	0.9722093552	0.01841269852	0.9775796342	-3.52E-05	-0.0007111504634	0.9485622885
642	0.972065597	0.01857538691	0.9766425479	-0.0001881965563	-0.0007955885059	0.947504444
643	0.9718470009	0.01868722952	0.9767188403	-0.0001845757909	-0.0004850269384	0.9463640857
644	0.9717395847	0.0186968846	0.9772802851	-0.0001748044552	0.0003706912348	0.9452549095
645	0.9716284797	0.01870238342	0.9773680973	-6.72E-05	0.0008623896032	0.9450512672
646	0.9714375464	0.01882355391	0.9770896463	5.22E-05	0.0009445414482	0.9461381991
647	0.9713263096	0.01880916039	0.9767595053	0.0002168796416	0.0002989084068	0.947290945
648	0.9711188022	0.01883167116	0.9773672697	0.0003298076267	-0.0008686922884	0.9484244684
649	0.9708766187	0.018663039	0.9778900631	0.0003488423305	-0.001667392309	0.9478702066
650	0.9706570831	0.01861866601	0.9784339026	0.0002672055434	-0.001614993353	0.9470132319
651	0.9705183989	0.01849320858	0.9779483358	9.62E-05	-0.001129538011	0.9454558962
652	0.9703705353	0.01848985484	0.9780258192	-9.85E-05	-0.0006384375878	0.9444500485
653	0.9702598143	0.01831534448	0.9773144714	-0.0002131196963	-0.0005717000563	0.9432734475
654	0.9701500383	0.01826547507	0.9775285287	-0.0002334333505	-0.0008754104335	0.9428421529
655	0.9700678692	0.01795694096	0.9775579471	-0.0001734981753	-0.001098885907	0.9437769423
656	0.9698103676	0.01798192532	0.9777821367	-0.0001509603634	-0.001023090625	0.9458421492
657	0.9695231284	0.0178888435	0.9774927683	-0.0001510053394	-0.0004457806452	0.9488086696
658	0.9693218889	0.01799844089	0.9769027049	-9.75E-05	-0.000517823573	0.9505112948
659	0.9690526126	0.01790611433	0.976726773	-7.42E-05	-0.0009532392031	0.9509850083
660	0.9689176931	0.01782736985	0.9768957913	9.83E-06	-0.001160558711	0.9493304533
661	0.9687631944	0.01790983085	0.9772989665	7.08E-05	-0.001257148645	0.9478861534
662	0.9685080774	0.01823668702	0.9772593054	7.70E-05	-0.001203204337	0.9453640107
663	0.9684123728	0.01834414572	0.9772788014	-1.37E-05	-0.0008731352545	0.9434541027
664	0.9682409617	0.01827760128	0.9765953798	-0.0001047710163	-0.0009428772922	0.9412774866
665	0.9681033403	0.01810091753	0.9765571124	-0.0002299229397	-0.0006181250861	0.9406691881
666	0.9680192582	0.01832048796	0.976346156	-0.0003775772867	-0.0006030055843	0.9396454241
667	0.9677738258	0.01843620447	0.9766638581	-0.0004019613705	0.00750334167	0.9428656347
668	0.9676095337	0.0186842439	0.9767929251	-0.0003019196587	0.01460178477	0.9463820273
669	0.9674014817	0.01889333158	0.9765747239	-7.31E-05	0.02155591414	0.9506631014
670	0.9671231163	0.01904101761	0.9756830891	0.0001230397551	0.01999258685	0.9511139549
671	0.9668704131	0.01925560237	0.9751199705	0.0002552488656	0.01155746341	0.9475466769
672	0.9666348883	0.01941173993	0.9748575823	0.0004420394619	0.002977942628	0.9435430695
673	0.9664650559	0.01968888991	0.9750348582	0.0005751268577	-0.003868167742	0.9388267763
674	0.9662978108	0.019854973	0.975518602	0.0006449717271	-0.003010899864	0.9382824473
675	0.9660342356	0.02007059139	0.975567982	0.0005697255228	-0.002890380697	0.9381047648
676	0.9658734503	0.02025038408	0.9764059596	0.0005332421188	-0.003206191652	0.9382056432
677	0.9657451276	0.02039214983	0.9748972451	0.0006289358222	-0.003686942867	0.9379986034
678	0.9654668265	0.02058942513	0.9744451062	0.0008318362385	-0.003181378097	0.9375180016
679	0.9653739642	0.0207982332	0.9726587083	0.0009707265896	-0.001781850776	0.9363139681
680	0.965111898	0.02090401882	0.9734046	0.001052081327	0.0008368283427	0.9340838153
681	0.9648567105	0.02086456127	0.9738354571	0.0009176460124	0.002256039662	0.9323546918
682	0.9647168091	0.02100008432	0.9751479261	0.0006544783406	0.001791374186	0.9322616948
683	0.9644024819	0.02143148821	0.9749331774	0.0003174662568	-0.0005179820207	0.9328351453
684	0.9641600179	0.02176702738	0.9746128724	9.71E-05	-0.002113108693	0.9340466605
685	0.9640374366	0.02206886304	0.974514055	-8.18E-05	-0.003010371181	0.9342591004
686	0.9638862941	0.02205690103	0.9740180071	-0.0001484908751	-0.002771110754	0.9346353777
687	0.9637310327	0.02230934218	0.9744691297	-0.0002618740533	-0.001763856207	0.9336892959
688	0.9634789913	0.02232162429	0.9737912062	-0.0002944883562	-0.0004294225252	0.9336516791
689	0.9632580379	0.02248064719	0.9733495412	-0.0004243267225	0.001230183669	0.9337532853
690	0.9630218461	0.02252582279	0.9723234115	-0.0004835367038	0.002342243752	0.9347551616
691	0.9627755354	0.02257115363	0.9726230325	-0.0005775969082	0.003087004841	0.9347342575
692	0.9624148161	0.02266845988	0.9741045827	-0.000617709243	0.003472257217	0.9352269242
693	0.9621892273	0.02275130479	0.9745443004	-0.0006339699608	0.002581074792	0.9348206067
694	0.9619315362	0.02306848525	0.9745576012	-0.0005264988865	0.001832515418	0.9348796524
695	0.9617684198	0.02309280895	0.9745589213	-0.0004277915106	0.0004942391666	0.9339976401
696	0.9616594007	0.02355966013	0.9741942902	-0.0001660652616	0.0009419156118	0.9322284268
697	0.9614922428	0.02383150113	0.9748055577	1.99E-05	0.0009921019874	0.9303243868
698	0.9612456829	0.02404785412	0.9748557637	0.0002806151032	0.001338195829	0.9285080187
699	0.9611078776	0.02401913831	0.9750168268	0.000310733766	0.001552911146	0.9276326089
700	0.9608302121	0.02387447676	0.9749481627	0.0002533054726	0.002851075751	0.9277934006
701	0.9605145858	0.02422929116	0.9752808825	0.0001417222639	0.004290093562	0.9284634069
702	0.9602384956	0.02398915856	0.9753801926	0.0002108795537	0.005442098352	0.9291994012
703	0.9599750857	0.0245969782	0.9756352647	0.0002984225408	0.005444843316	0.9305557101
704	0.959905506	0.02492496345	0.9763728701	0.0004497213367	0.004778082459	0.9316280392
705	0.9596756614	0.02557392761	0.9774726078	0.0006157842171	0.004249059796	0.9327573358
706	0.9593901723	0.02557993547	0.9785411493	0.0007527722099	0.003272917467	0.9339411939
707	0.9593893549	0.02573543976	0.9785901069	0.0006856525095	0.002937413955	0.9335868624
708	0.9591328818	0.02597252381	0.978677597	0.0005412348106	0.003287305457	0.931840973
709	0.9590072065	0.02620446592	0.9780645804	0.0005141702766	0.00348570103	0.9273686592
710	0.9587339404	0.02650927247	0.9775984785	0.000530500026	0.003476264219	0.9249502829
711	0.9585847716	0.02687017124	0.9777037658	0.0005112013031	0.001798336545	0.9239135615
712	0.9584208747	0.02705659273	0.978366067	0.0003561136563	0.0004704394422	0.9244207167
713	0.9582982354	0.02749597523	0.9777810915	0.000206472895	-0.001603720803	0.9254268789
714	0.9582514624	0.02738524451	0.9773356933	-7.56E-05	-0.003442045235	0.9273965017
715	0.9580676339	0.02775221797	0.9762333826	-0.0004779394841	-0.004054083737	0.928099959
716	0.9578293621	0.02792946049	0.9760305038	-0.0006918029428	-0.00393965017	0.9281587886
717	0.9575073377	0.02853921226	0.9753768377	-0.0008555269183	-0.002926254012	0.927313476
718	0.9574468078	0.029376195	0.9742768376	-0.0008028481213	-0.001071788912	0.9255333417
719	0.9571830353	0.02962141909	0.9743554476	-0.0007129191037	0.0004940658678	0.9224280083
720	0.957116446	0.03038622871	0.974409599	-0.0005581626987	0.00213810358	0.9198860419
721	0.956988643	0.03037662736	0.9752287803	-0.0004632438558	0.002549710419	0.9188911858
722	0.9568245435	0.03104255191	0.9756410572	-0.0003777381377	0.00148974449	0.9205614472
723	0.9565915356	0.03126745723	0.9756074629	-0.0004410662053	0.0006426179575	0.9236061179
724	0.9564305268	0.03151070685	0.9764000613	-0.0004229654866	-3.09E-06	0.9283627755
725	0.9562438478	0.03137077548	0.9759026279	-0.0003855240985	0.0007289204716	0.9323633877
726	0.9560941295	0.03150721678	0.9771057194	-0.0002489437511	0.001562175494	0.933561222
727	0.9559328725	0.03186420056	0.9769891076	4.69E-05	0.002086068846	0.9329880279
728	0.955830377	0.03208140405	0.9779211287	0.0003730972249	0.004098298459	0.9299558227
729	0.9557290166	0.03206988662	0.9774775643	0.0006750246413	0.005953758565	0.9280434676
730	0.9556060058	0.03238276735	0.9777389843	0.0008425444677	0.007249807469	0.926397015
731	0.9553183404	0.03224512432	0.9774045858	0.0008062377614	0.006634009214	0.9261388493
732	0.955011082	0.03240928722	0.9768127765	0.0009538735069	0.004600290948	0.9251746757
733	0.9547169543	0.03239622559	0.9759789832	0.001044183256	0.001864089964	0.9242760387
734	0.9544219639	0.03298806153	0.9755421808	0.001134676105	-0.0006755217814	0.9224316853
735	0.9543990034	0.032978349	0.975836563	0.00106493247	-0.0003796589222	0.9212819433
736	0.9542987846	0.03269260651	0.97653668	0.0008460979864	0.001873172791	0.9206135334
737	0.9540419794	0.03275003439	0.9772051627	0.0006251911486	0.006264689367	0.9214213829
738	0.953613639	0.03293354468	0.9786898003	0.0003704296059	0.009283727227	0.9231123734
739	0.9534175859	0.03340558226	0.9792790058	0.000406535859	0.0107087282	0.9248433947
740	0.9530755435	0.03314546871	0.9801465686	0.0003960236357	0.00977437279	0.9260917585
741	0.9530118445	0.03299306818	0.97942115	0.000428789389	0.007181320406	0.9267921198
742	0.9527515568	0.03275546437	0.9796564065	0.0004054796723	0.005724197687	0.9266345556
743	0.9526139916	0.03292276585	0.9803337557	0.0005529822402	0.005812358583	0.9268918154
744	0.9524809724	0.03286153459	0.9806944414	0.0007458955154	0.007744086658	0.9265290377
745	0.952089161	0.03301774435	0.9802500397	0.0006081127872	0.008870295407	0.9286746099
746	0.9519962966	0.03287934177	0.9801178424	0.0006354181267	0.008506928384	0.9281146031
747	0.9518064906	0.03306804487	0.9807880695	0.0002915961189	0.007332301751	0.928737646
748	0.9515683548	0.03301215665	0.9814645747	0.0003226340608	0.005968264844	0.9271877667
749	0.9512243769	0.0331062692	0.9810675168	0.0002218924249	0.005614009894	0.9266407074
750	0.9510519864	0.03287453712	0.981714683	0.0004471362018	0.004961560075	0.9237914904
751	0.9508251283	0.03312173662	0.9814870484	0.0005315178216	0.004241526879	0.92077651
752	0.9506345611	0.03303668417	0.981947615	0.0005795608947	0.002346677147	0.9155727483
753	0.9503677581	0.0332174184	0.9816482912	0.0007400248386	0.002089566805	0.9135542981
754	0.9499769025	0.03300458525	0.9820483248	0.0007782215118	0.002258341747	0.9128175457
755	0.949687698	0.03343356435	0.9820638119	0.0008451039674	0.005537190648	0.9159705263
756	0.9494471343	0.03353925853	0.9819188255	0.0008868777178	0.007293871487	0.9219606657
757	0.9493320845	0.03358660071	0.9816569162	0.0006683634175	0.008387616008	0.929050842
758	0.9490986695	0.03326530239	0.9816465899	0.0003554028363	0.006197433073	0.9345361755
759	0.9490499059	0.03349546996	0.982633447	-0.0002920570426	0.004678773798	0.9344380273
760	0.949014697	0.03352443482	0.984324824	-0.0004338771551	0.004726033258	0.933024852
761	0.9488153176	0.03404720597	0.984560613	-0.0005533096164	0.007561423098	0.9285819744
762	0.9488662346	0.03436178579	0.9840396074	-0.0003337446764	0.01010539632	0.9256039937
763	0.948872476	0.03440000355	0.9823658661	-4.93E-05	0.01225689122	0.9228778846
764	0.9488080152	0.03389472323	0.9816269287	0.0001766279053	0.01154228951	0.9221015545
765	0.9486753027	0.03356288222	0.9802390058	0.0001782564586	0.01054980012	0.9212019753
766	0.948567297	0.03397258283	0.9802608418	-0.0001085004138	0.008063540476	0.9197321146
767	0.9486400039	0.03461725302	0.9809610123	-0.0003490995548	0.005428034972	0.9202592713
768	0.9485490538	0.03515696372	0.9821315172	-0.000603092335	0.001632034594	0.9212227825
769	0.9485044075	0.03487333742	0.983280959	-0.0008778477151	-0.000906650655	0.9206915688
770	0.9486365026	0.03494155015	0.9838736808	-0.000948014646	-0.002844043057	0.9205145958
771	0.9490123984	0.03508276563	0.9842411908	-0.0007233124857	-0.003568761581	0.9202353209
772	0.9487874843	0.03595748717	0.9853884582	-0.0005688434837	-0.0007623966636	0.9208601005
773	0.9486709862	0.03569290181	0.9860996329	-0.0003157050821	0.002973622421	0.9233848861
774	0.9484426171	0.03590511224	0.9863608279	-0.000318245501	0.007387536623	0.9270774748
775	0.9481862442	0.03545072054	0.9858795903	-0.0004071366593	0.009046523821	0.9290551453
776	0.9482108695	0.03643701894	0.9854946937	-0.0001582821199	0.009352368969	0.9286229969
777	0.9481241117	0.03652839884	0.9854624175	0.0003202890593	0.008836963212	0.9260206755
778	0.9478292546	0.03747029322	0.9840089804	0.001046770233	0.004341703584	0.9234401614
779	0.9478080797	0.03676663326	0.9830235491	0.001326158075	0.003538268574	0.9209243851
780	0.9478270463	0.03714374253	0.9824252781	0.001287465538	0.002604823945	0.917811219
781	0.9478830744	0.03668694999	0.9829132922	0.001098031978	0.004622546208	0.9155882072
782	0.9478691544	0.03727268799	0.983542966	0.0007877206244	0.00360715869	0.9129984062
783	0.947551735	0.03721563352	0.9843126914	0.000591027714	0.003556631679	0.9116800349
784	0.9474926192	0.03769504968	0.9844171775	0.0008171501231	-0.001059859082	0.9090770172
785	0.9475614542	0.03757818474	0.9838117125	0.001266890273	-0.004884714398	0.9098273105
786	0.9472927487	0.03699752177	0.9827733612	0.001685348785	-0.005040707204	0.9111139211
787	0.9473573947	0.036518823	0.983135477	0.001556421782	-0.0002884114786	0.9141213701
788	0.9472838321	0.03729865345	0.985334802	0.001252932252	0.003838076899	0.9148649251
789	0.9472215773	0.03762750699	0.9865622923	0.0008006035403	0.005280166161	0.9140000851
790	0.9471977208	0.03794888541	0.98737318	0.0006675607001	0.006974477971	0.9148022491
791	0.9469838433	0.03736891176	0.9854264416	0.0006491336223	0.00955641745	0.9178331502
792	0.9469063861	0.03705930043	0.9849077077	0.001010607994	0.01395128834	0.922552853
793	0.9467177479	0.03734514329	0.9833909613	0.001548241201	0.01422179902	0.9274479459
794	0.946805403	0.03639068644	0.9832339249	0.001662295219	0.01308868049	0.9277264371
795	0.9467948347	0.03693602594	0.9832449198	0.001339915293	0.006585023561	0.9249348922
796	0.9468563873	0.03682231998	0.9837222523	0.0006529898753	0.003300744444	0.9202102671
797	0.9465828755	0.03873198203	0.986559837	0.0001834949722	0.00361962609	0.915227352
798	0.9465035485	0.0387949936	0.9862732164	4.50E-05	0.009180645283	0.9126489813
799	0.9464205556	0.03840165685	0.9867706885	0.0002525971496	0.01437963667	0.9094700544
800	0.9462186061	0.037703596	0.9845172388	0.0004476245056	0.01892078035	0.9080946453
801	0.9460899259	0.03779754346	0.9853061872	0.0009431841599	0.02247250484	0.9090123794
802	0.9458471947	0.03758358584	0.9852030606	0.00118713276	0.02800035764	0.9115707954
803	0.9456193714	0.03787385075	0.9857271567	0.0007522416671	0.0295756803	0.9146985774
804	0.9455475539	0.03848896684	0.9856015458	-0.0001186369015	0.02574486	0.9156651014
805	0.9455263975	0.03869247142	0.9865141729	-0.001053967133	0.01859309945	0.914957298
806	0.9453882087	0.03892582218	0.9864813613	-0.001123082531	0.01510066588	0.9123709455
807	0.9449697563	0.03904438815	0.9868626023	-0.0004508650158	0.01541408693	0.908162549
808	0.9447059916	0.03934700507	0.9862291013	0.0005513165009	0.017294557	0.905865501
809	0.9443051535	0.03989629145	0.984955882	0.001736652887	0.02138149122	0.9068436038
810	0.943841623	0.03962125235	0.9835834916	0.002372781377	0.01981746012	0.909854347
811	0.9443767778	0.040108842	0.9834324534	0.002412755704	0.01982574401	0.912329008
812	0.9440635229	0.04028719461	0.9841062744	0.002218854748	0.01678939226	0.9133953766
813	0.94416847	0.04068978428	0.9845752206	0.001555484121	0.01608430055	0.911540568
814	0.9435245777	0.04130829375	0.9842592073	0.0005833236332	0.01570995717	0.9063702014
815	0.9436836655	0.04076100345	0.9834085499	-0.000169454575	0.01113705764	0.9000806156
816	0.9434740441	0.0407706276	0.9829935844	-0.0002360011586	0.01110983141	0.896940673
817	0.943189583	0.04148899701	0.9818271466	5.81E-05	0.01066845498	0.8956496825
818	0.9432352969	0.0422806795	0.9826985274	0.0001834495166	0.01379655231	0.8967420312
819	0.9431890713	0.04375644725	0.9826498993	0.0002514725637	0.01692254241	0.8982349404
820	0.9428216619	0.04368229209	0.9815017874	0.0003817228605	0.01739780109	0.9016129969
821	0.9425358387	0.04342892527	0.9790687309	0.0003222939587	0.01463158675	0.9036020787
822	0.9430035976	0.04214363444	0.9748233497	0.0001062770874	0.009504996726	0.9033709068
823	0.9426325012	0.04142569635	0.9721758725	0.0001786608336	0.005311660513	0.9019918543
824	0.9425943183	0.0415212675	0.9698626638	0.0001750240661	0.003444491246	0.900364894
825	0.9426885604	0.04212634069	0.970727825	0.0001251044387	0.002305986425	0.8990764678
826	0.942768509	0.04348556809	0.9732550031	7.97E-05	0.001375241169	0.8986063952
827	0.9426785456	0.04445830259	0.9757952874	0.0001328921161	0.0006285987806	0.8986338133
828	0.9425578699	0.04489842761	0.9766323404	0.0002319426666	-0.0007093121257	0.8985259481
829	0.9420163357	0.04528094523	0.9755826468	0.0002975561442	-0.001140641498	0.8987497153
830	0.9416307985	0.04603672741	0.9747450916	0.0002608314024	-0.0007721222261	0.8997208812
831	0.9415955632	0.04723117866	0.9761700513	-2.35E-06	3.42E-05	0.9020391501
832	0.9416133173	0.04842206807	0.9766597379	-0.0002250358854	0.001746155883	0.9035905341
833	0.941500642	0.04929594886	0.9764103701	-0.000288027006	0.00310595486	0.9032839928
834	0.9411707406	0.04983016242	0.9739037463	0.0001949212861	0.003595526728	0.9004292171
835	0.9411763479	0.05042832005	0.9706188133	0.0004494287732	0.004128320927	0.8981886154
836	0.9411057345	0.05070455456	0.9675414392	0.0005279483803	0.005893681837	0.8976211641
837	0.9408398124	0.05160931589	0.9671533093	0.0003847915284	0.009103974288	0.9003649316
838	0.9407781587	0.05191946243	0.9688929768	0.0002324587061	0.0138188364	0.9025529534
839	0.940592538	0.05335225854	0.9724627299	0.0002079639582	0.01711565565	0.9008814742
840	0.9403538062	0.05394729817	0.9727297568	5.13E-05	0.01872192204	0.8966649606
841	0.9403133166	0.05582821305	0.970250453	4.52E-05	0.01558396343	0.8913133761
842	0.9401621298	0.05631881219	0.9668214949	-6.23E-05	0.012476668	0.8875464975
843	0.939953561	0.0575806883	0.964330627	0.0006594252082	0.01093666575	0.887525612
844	0.9399040355	0.058194977	0.9667247453	0.001414598653	0.00959276938	0.8864707698
845	0.9397502198	0.06126452735	0.969015353	0.002387195174	0.009462797741	0.8870162779
846	0.939512873	0.06283547024	0.9669856874	0.001631086813	0.01331276002	0.887394868
847	0.9393287582	0.06531023794	0.9649098183	0.001052678973	0.01821089213	0.8907819661
848	0.9392492536	0.06654617089	0.9607285765	-0.0009176560816	0.02639643855	0.8973095143
849	0.9388832869	0.06689341379	0.9577630382	-0.003035880707	0.03283927889	0.8974589487
850	0.9383986379	0.06879742016	0.9546364965	-0.003907018844	0.04028056252	0.8951762059
851	0.9383751051	0.07163093509	0.9510661445	-0.005463908365	0.03396238742	0.8868096625
852	0.9383649221	0.07470241941	0.9522403607	-0.00474129527	0.01812568567	0.8787978137
853	0.9383745524	0.07653481508	0.9505203667	-0.005335729108	-0.005731832917	0.8713444226
854	0.9382379484	0.07744474776	0.947166141	-0.003971045838	-0.02774321869	0.8588035145
855	0.9379864957	0.08039794033	0.9431463524	-0.002276355016	-0.03129714521	0.8504655246
856	0.9378354216	0.08293099424	0.9407737466	0.0002240068177	-0.02193603546	0.8478606139
857	0.9378217641	0.08864537057	0.9386498292	0.002717593288	0.003163675059	0.8579029595
858	0.9376269535	0.09103291323	0.9355667174	0.004145521089	0.01537607703	0.8707486107
859	0.9373857772	0.09509041314	0.931828204	0.003498378097	0.01879579368	0.8803896089
860	0.9372241808	0.09736987615	0.9322520883	0.002604235411	0.007823909358	0.8872279137
861	0.9368289094	0.1043991936	0.9296234675	0.002720744429	-0.00700193224	0.8929554222
862	0.9368714421	0.1097633973	0.9262519377	0.003246400072	-0.02214433008	0.8948958225
863	0.936716289	0.1116361866	0.9200810031	0.004677981431	-0.03203157089	0.8880530821
864	0.9366376392	0.114195869	0.917272413	0.004635268938	-0.02206538326	0.8737546626
865	0.9367057001	0.1164244107	0.912214023	0.004540104854	-0.0154682425	0.8537353672
866	0.9365970647	0.1210311871	0.9056893302	0.003353183327	7.29E-05	0.8388167721
867	0.9362939251	0.1287076222	0.8982631494	0.0009700166896	-0.004018122488	0.8247527995
868	0.9360811648	0.1349980132	0.8927376587	-0.0006844185939	-0.001063203654	0.8166575801
869	0.9359548733	0.1418022949	0.8905077997	-0.00235397589	-0.0006372100844	0.8146551695
870	0.9361198066	0.1448221209	0.8856056114	-0.002734566457	0.00369109629	0.8215657589
871	0.9356950642	0.1508100902	0.881165248	-0.002281239309	0.01262015569	0.8345906582
872	0.9352273597	0.1535802689	0.8712220969	-0.0008499607556	0.01230965062	0.8439165826
873	0.9348032421	0.1572962262	0.8663145142	0.001161180856	0.01042449539	0.8401529582
874	0.9348641369	0.1597978448	0.8613511375	0.001758365758	0.006031894498	0.8233216743
875	0.934471109	0.1667062777	0.8617079281	0.001927564826	0.01062141297	0.7991448267
876	0.9340989769	0.1726689058	0.854720181	0.0006704046842	0.0203918179	0.7832726361
877	0.9336823396	0.179566408	0.8471252917	-0.0008518459398	0.03145739515	0.7765828947
878	0.9334009539	0.187548626	0.838495775	-0.001561572343	0.03222657451	0.7745292245
879	0.9331353201	0.1941573818	0.8325292746	-0.001041722341	0.02991440427	0.7704282891
880	0.9330963665	0.2007461067	0.8251261151	6.44E-05	0.02019273701	0.7635197641
881	0.9328975533	0.2050163271	0.8159372603	0.0003682353629	0.01341769202	0.7577678166
882	0.9327604644	0.2106902376	0.8086724571	9.87E-05	0.005720328267	0.7534482976
883	0.9323615974	0.2149853292	0.8021312344	8.32E-05	0.001179673035	0.7510270708
884	0.9319020732	0.2192699977	0.7974696354	7.76E-05	-0.00180630914	0.7479276862
885	0.9319598944	0.2226057332	0.7937228475	0.000207461206	-0.002636521639	0.7438178467
886	0.9322856348	0.2269720055	0.7922394905	0.0005095914458	-0.0009027211155	0.7385531716
887	0.9317877976	0.231500915	0.7923887479	0.0007985006782	0.002957996134	0.7334847974
888	0.9324220389	0.2363542124	0.7905750581	0.0009542870764	0.007605392885	0.727558636
889	0.9324821454	0.2409082396	0.7861286388	0.0008507810925	0.01256125077	0.7220086541
890	0.9320839613	0.247315753	0.7785439218	0.0005843977907	0.01570658166	0.7146098275
891	0.9323892551	0.255173449	0.7717558499	0.0002220766064	0.01799709966	0.7085192135
892	0.9317607037	0.2628416186	0.7643318728	0.0003343009081	0.0188923986	0.7051295015
893	0.9317168262	0.2686653541	0.7581598241	6.96E-05	0.0160651614	0.701368167
894	0.9315379862	0.2729940924	0.7497044194	-0.0001299855543	0.009748602023	0.6960739989
895	0.9315581599	0.2792662021	0.740267	-0.0007222946689	0.004672563817	0.6865300058
896	0.9319888344	0.2842118626	0.7297166137	-0.001103620485	0.003192948867	0.6784157954
897	0.931967369	0.2895255689	0.7237997562	-0.0009365175665	0.004347718964	0.6711220288
898	0.9315430756	0.2920102782	0.7224644764	-0.0004421262546	0.005646679108	0.6687243768
899	0.9322376918	0.2957662615	0.7261580226	0.0006713293405	0.004066753126	0.6693073754
900	0.932725471	0.2989348929	0.7283704317	0.002003132423	0.001843728572	0.6706508596
901	0.9318234844	0.3024457521	0.7292045536	0.002798312406	0.00274155595	0.6703027699
902	0.9318233078	0.3057706053	0.7252604941	0.002819549322	0.006310690714	0.6658895237
903	0.9332193271	0.3090545805	0.7174612291	0.001498216617	0.0103048123	0.6544958298
904	0.9326056909	0.3134097588	0.7088507925	0.0002284487695	0.00873940539	0.6425140663
905	0.9316622415	0.3184342746	0.6980711763	-0.0003369677396	0.005006141242	0.6325140852
906	0.9310946108	0.3232723379	0.693369632	-0.0001396252803	0.002426574986	0.6308720074
907	0.9313014194	0.3259194361	0.6910045842	0.0007273983445	0.0004756417103	0.6314344306
908	0.9316847378	0.3276438932	0.6952382283	0.0009173970022	0.001785407992	0.6310823868
909	0.9317326061	0.3288319559	0.69710918	0.0007663376112	0.002128695968	0.6324257598
910	0.9325407807	0.3300015855	0.6984680424	0.0005019234951	0.004759810222	0.6336941943
911	0.9329615605	0.3312561319	0.6944128405	0.0001717264427	0.01190354897	0.6407853891
912	0.9331406648	0.3346633701	0.6961704444	0.0004011345453	0.02107037191	0.6540819896
913	0.9346598219	0.3378182978	0.6922648927	-0.0004395953699	0.02877136309	0.6624155761
914	0.9346501577	0.3382924778	0.6895832007	-0.000374780484	0.03844524798	0.6619828826
915	0.9355497856	0.3367122535	0.6776395155	-2.26E-05	0.04290229117	0.6497112791
916	0.9341944487	0.3374961363	0.6709220739	0.001299827365	0.04357309148	0.635988271
917	0.9342408664	0.3413391672	0.6637885392	0.002231128287	0.03477746272	0.6260845407
918	0.9349589141	0.3453094533	0.6628706165	0.001937484462	0.0281808086	0.6200216382
919	0.935311475	0.3496355249	0.6638333675	0.001472157128	0.02737193959	0.6197809522
920	0.9350256298	0.3503972544	0.6699418805	0.0008531808567	0.0314660284	0.6219351624
921	0.9345264861	0.3536799269	0.6752809105	0.001865714053
922	0.9347668322	0.3523816985	0.6754384387	0.003112772333
923	0.9371994945	0.3491645792	0.6768020657	0.003493071083
924	0.9370584988	0.3435451279	0.6750328833	0.00238838449
925	0.9369914951	0.3421795942	0.6743970698	-0.0002407428396
926	0.935804267	0.3443467988	0.6723101076	-0.002510482756
927	0.9361607231	0.3451873831	0.6787899779	-0.005039547472
928	0.9376328097	0.3416731466	0.6817621741	-0.005979088897
929	0.9367605441	0.3365285925	0.6797944844	-0.004396566282
930	0.9399506767	0.336895394	0.6727181792	-0.002892392974
931	0.9389447803	0.3337268541	0.6712618879	-0.002232159638
932	0.9424991178	0.3357244464	0.6710466655	-0.00398966565
933	0.9464342811	0.3239249385	0.6654386938	-0.005468175322
934	0.9470972512	0.3210684881	0.6661413531	-0.001776835418
935	0.9476094863	0.314935457	0.6703694347	0.005677322195
936	0.9460379338	0.3196750353	0.6786404321	0.009441002421
937	0.9482106862	0.3231711821	0.6855111612	0.004357858689
938	0.9483119531	0.3163911011	0.690768227	-0.005397196649
939	0.9473247304	0.3151312402	0.6933345364	-0.008408944917
940	0.9474661474	0.3145710223	0.6950053475	-0.0009271920918
941	0.9489383116	0.3233763866	0.7057780232	0.00547665771
942	0.9497408176	0.3164899723	0.7022636926	0.008837591243
943	0.9504613214	0.3153156306	0.7028887716	0.007363542209
944	0.9496307949	0.3003002576	0.6928598243	0.01415497882
945	0.9488923461	0.3080967106	0.7017304094	0.03147905126
946	0.9493994642	0.3010236799	0.7207091021	0.0472800405
947	0.9502293696	0.3095798726	0.7232079598	0.05303298366
948	0.9496269737	0.2932717919	0.7294881036	0.04146487241
949	0.947174108	0.2931277872	0.7073559831	0.02182008414
950	0.949965011	0.2824235434	0.7117790463	0.005396817254
951	0.9500760543	0.2834225411	0.705687606	-0.01168717754
952	0.9505065367	0.2778217151	0.7282770535	-0.02373965553
953	0.950471846	0.2881060748	0.7444709787	-0.02909128662
954	0.9480272123	0.295513636	0.7626241412	-0.01961114384
955	0.948394904	0.2952039221	0.7514294549	0.001387533453
956	0.9472019445	0.2850660984	0.7434515333	0.01726867753
957	0.9483445	0.2776662943	0.734710234	0.02606303145
958	0.9470370696	0.2744439899	0.7458030484	0.01040653303
959	0.9480502804	0.2714012639	0.7400985505	-0.0127392495
960	0.9475108107	0.2660228418	0.7524792631	-0.0245000632
961	0.9467186763	0.2592235235	0.747787999	-0.01975010226
962	0.9480799637	0.2541149659	0.7663805319	0.01005040682
963	0.9526344606	0.2463596734	0.7705094129	0.02993059403
964	0.956123958	0.2496904367	0.7669515399	0.03284660565
965	0.955084035	0.2339517678	0.7715920466	0.003735185511
966	0.9671968251	0.2405717637	0.7655910774	-0.04709960621
967	0.9671237837	0.2386129707	0.7749688776	-0.08010995498
968	0.9648080113	0.2307395455	0.7503797709	-0.09914903339
969	0.9601684694	0.2212743149	0.7682855486	-0.07558339143
970	0.9536638981	0.214582868	0.7885473928	-0.04499068599
971	0.9547954469	0.2407667978	0.8010918455	-0.01321908508
972	0.9507796059	0.2378551698	0.7730343691	0.001421517325
973	0.9427505678	0.2273973842	0.7672628594	0.005071981243
974	0.957805828	0.2249371168	0.7814828213	0.005412576932
975	0.9547050768	0.2381388099	0.8167411541	-0.01224747924
976	0.9513635086	0.2496042479	0.8042628073	-0.02373667369
977	0.9455958058	0.2636311295	0.7846526903	-0.03760202835
978	0.9437728504	0.2827562749	0.7732233645	-0.03204511214
979	0.9435829289	0.2916528362	0.7698009463	-0.02089731832
980	0.9539005249	0.288354741	0.7958305202	-0.01457581415
981	0.9508819453	0.2793970914	0.7755065839	-0.01361786201
982	0.9456991101	0.2733053024	0.7836180481	-0.01830989463
983	0.9481287467	0.2629207323	0.7760693108	-0.01056061249
984	0.9239544398	0.2523458895	0.7770317645	-4.07E-05
985	0.9241083093	0.2496815715	0.7772905502	0.009576620862
986	0.9211149477	0.2628931878	0.7717139781	0.01449865887
987	0.9131348053	0.2492881475	0.7809105007	0.01660613325
988	0.9119652755	0.2340386651	0.7749683476	0.0208984753
989	0.9109630678	0.2249669745	0.7979351024	0.04060283506
990	0.9089207979	0.2137976862	0.7748326859	0.06009555632
991	0.9087850132	0.2389585312	0.8082303491	0.07218731046
992	0.9069896236	0.209277006	0.7690696162	0.07258779364
993	0.9059911758	0.2081790565	0.8041376973	0.05112546703
994	0.9052248209	0.2007878225	0.7464214318	0.03671241373
995	0.9012043655	0.2257184448	0.7514538899	0.01576849494
996	0.9017094613	0.256865606	0.7697463263	0.004300661534
997	0.8980347532	0.2628407425	0.7991778104	-0.007666391781
998	0.8935472388	0.2486782788	0.8065463817	-0.01973141082
999	0.8881821378	0.2455566139	0.7743067549	-0.02048398397
1000	0.8796372785	0.2643500911	0.769145178	-0.02535561512
