# Supplementary material for: Recording animal-view videos of the natural world using a novel camera system and software package
Source: PLoS Biol. 2024 Jan 23;22(1):e3002444. doi: 10.1371/journal.pbio.3002444 (PMC10805291; doi:10.1371/journal.pbio.3002444)
Supplement: S1 Data — Numerical data underlying the plots in Figs 3, 5, 6, S1–S6, S10–S21, and S23. (ZIP) [file pbio.3002444.s056.zip › Figure 6/Figure 6.csv]

wl	U	B	G	R
300	0.000101578	0.000623878	0.000676533	0.0007716
301	0.000135437	0.000602403	0.000632124	0.000697343
302	0.00013307	0.000596822	0.000648168	0.000759262
303	0.000130702	0.00059124	0.000664212	0.00082118
304	0.000128335	0.000585659	0.000680256	0.000883099
305	0.000125967	0.000580077	0.0006963	0.000945017
306	0.0001236	0.000574496	0.000712344	0.001006936
307	0.000162162	0.000511866	0.000647011	0.00088577
308	0.000200724	0.000449236	0.000581679	0.000764603
309	0.000239287	0.000386606	0.000516346	0.000643437
310	0.000247272	0.000390296	0.00050741	0.000646833
311	0.000255258	0.000393985	0.000498473	0.000650229
312	0.000263244	0.000397675	0.000489536	0.000653624
313	0.00027123	0.000401364	0.000480599	0.00065702
314	0.000279216	0.000405054	0.000471663	0.000660416
315	0.000287202	0.000408744	0.000462726	0.000663811
316	0.000264996	0.000392493	0.000451497	0.000631735
317	0.00024279	0.000376243	0.000440268	0.000599658
318	0.000220584	0.000359992	0.000429039	0.000567582
319	0.000198378	0.000343742	0.00041781	0.000535505
320	0.000176172	0.000327491	0.00040658	0.000503429
321	0.000153966	0.000311241	0.000395351	0.000471352
322	0.000262148	0.000315747	0.000395926	0.000513543
323	0.000370331	0.000320254	0.000396501	0.000555734
324	0.000478513	0.000324761	0.000397076	0.000597925
325	0.000557699	0.000315238	0.00038805	0.000564734
326	0.000636884	0.000305715	0.000379023	0.000531543
327	0.00071607	0.000296191	0.000369996	0.000498352
328	0.000795255	0.000286668	0.00036097	0.000465161
329	0.000874441	0.000277145	0.000351943	0.00043197
330	0.000953626	0.000267622	0.000342916	0.000398779
331	0.001032812	0.000258098	0.00033389	0.000365588
332	0.001343971	0.000287562	0.000362543	0.000443342
333	0.001655131	0.000317025	0.000391196	0.000521096
334	0.00196629	0.000346488	0.000419849	0.00059885
335	0.002401947	0.000339091	0.00039849	0.000561318
336	0.002837604	0.000331694	0.00037713	0.000523785
337	0.003273261	0.000324298	0.000355771	0.000486253
338	0.003708918	0.000316901	0.000334411	0.00044872
339	0.004144575	0.000309504	0.000313052	0.000411188
340	0.005786441	0.000305863	0.000315734	0.000418196
341	0.007428306	0.000302222	0.000318415	0.000425204
342	0.009070172	0.00029858	0.000321097	0.000432212
343	0.010712037	0.000294939	0.000323778	0.00043922
344	0.012353903	0.000291298	0.00032646	0.000446228
345	0.013995769	0.000287657	0.000329142	0.000453236
346	0.015637634	0.000284015	0.000331823	0.000460244
347	0.017782751	0.000283389	0.000328168	0.000430468
348	0.019927868	0.000282762	0.000324512	0.000400692
349	0.022072985	0.000282136	0.000320857	0.000370916
350	0.024218103	0.000281509	0.000317201	0.00034114
351	0.024932874	0.000280602	0.000310715	0.000350028
352	0.025647646	0.000279695	0.000304229	0.000358915
353	0.026362418	0.000278788	0.000297743	0.000367802
354	0.027077189	0.000277882	0.000291256	0.00037669
355	0.027095946	0.000270096	0.000283293	0.000367714
356	0.027114703	0.000262311	0.00027533	0.000358738
357	0.02713346	0.000254526	0.000267366	0.000349762
358	0.027152217	0.000246741	0.000259403	0.000340787
359	0.027170974	0.000238955	0.00025144	0.000331811
360	0.027189732	0.00023117	0.000243477	0.000322835
361	0.027423384	0.000221299	0.000239387	0.000329145
362	0.027657037	0.000211427	0.000235296	0.000335455
363	0.02789069	0.000201555	0.000231206	0.000341766
364	0.028124343	0.000191684	0.000227116	0.000348076
365	0.028357996	0.000181812	0.000223026	0.000354386
366	0.028083838	0.000180767	0.000224633	0.000330179
367	0.027809681	0.000179722	0.00022624	0.000305971
368	0.027535523	0.000178676	0.000227847	0.000281763
369	0.027261365	0.000177631	0.000229454	0.000257555
370	0.026987207	0.000176586	0.000231061	0.000233348
371	0.026624756	0.000172089	0.000219307	0.000238205
372	0.026262305	0.000167591	0.000207553	0.000243063
373	0.025899855	0.000163094	0.000195798	0.000247921
374	0.025537404	0.000158597	0.000184044	0.000252778
375	0.025174953	0.000154099	0.00017229	0.000257636
376	0.023438523	0.000151901	0.000173353	0.000246434
377	0.021702092	0.000149703	0.000174416	0.000235232
378	0.019965662	0.000147504	0.000175479	0.00022403
379	0.018229232	0.000145306	0.000176542	0.000212828
380	0.015276087	0.000142676	0.000171077	0.000212717
381	0.012322943	0.000140047	0.000165612	0.000212606
382	0.009369798	0.000137417	0.000160147	0.000212494
383	0.006416654	0.000134787	0.000154682	0.000212383
384	0.003463509	0.000132158	0.000149217	0.000212272
385	0.000510364	0.000129528	0.000143752	0.000212161
386	0.000408292	0.000123742	0.00014077	0.000206716
387	0.000306219	0.000117956	0.000137788	0.000201271
388	0.000204146	0.00011217	0.000134806	0.000195826
389	0.000102073	0.000106384	0.000131825	0.000190381
390	0	0.000100598	0.000128843	0.000184936
391	0	9.84E-05	0.00012515	0.000172901
392	0	9.62E-05	0.000121457	0.000160866
393	0	9.40E-05	0.000117764	0.000148832
394	0	9.18E-05	0.000114071	0.000136797
395	0	8.96E-05	0.000110378	0.000124762
396	0	8.91E-05	0.000109946	0.000125657
397	0	8.87E-05	0.000109515	0.000126552
398	0	8.82E-05	0.000109083	0.000127447
399	0	8.77E-05	0.000108651	0.000128342
400	0	8.73E-05	0.00010822	0.000129237
401	0	8.75E-05	0.000105008	0.000122314
402	0	8.77E-05	0.000101797	0.000115392
403	0	8.79E-05	9.86E-05	0.000108469
404	0	8.80E-05	9.54E-05	0.000101547
405	0	8.82E-05	9.22E-05	9.46E-05
406	3.49E-06	9.50E-05	9.37E-05	0.000100658
407	6.99E-06	0.000101679	9.52E-05	0.000106692
408	1.05E-05	0.000108399	9.68E-05	0.000112726
409	1.40E-05	0.000115119	9.83E-05	0.00011876
410	1.75E-05	0.000121839	9.98E-05	0.000124793
411	2.02E-05	0.000182498	0.000105563	0.000133254
412	2.29E-05	0.000243157	0.000111296	0.000141714
413	2.56E-05	0.000303816	0.000117029	0.000150174
414	2.84E-05	0.000364474	0.000122762	0.000158634
415	2.62E-05	0.000563898	0.000152446	0.000195979
416	2.40E-05	0.000763323	0.000182131	0.000233324
417	2.19E-05	0.000962747	0.000211816	0.000270669
418	1.97E-05	0.001162171	0.000241501	0.000308014
419	1.75E-05	0.001361595	0.000271186	0.000345359
420	1.54E-05	0.001561019	0.00030087	0.000382704
421	1.23E-05	0.00203968	0.000371168	0.000459908
422	9.22E-06	0.00251834	0.000441466	0.000537112
423	6.15E-06	0.002997	0.000511765	0.000614316
424	3.07E-06	0.00347566	0.000582063	0.00069152
425	0	0.003954321	0.000652361	0.000768724
426	0	0.004409406	0.000723749	0.000815016
427	0	0.004864491	0.000795137	0.000861307
428	0	0.005319577	0.000866525	0.000907599
429	0	0.005774662	0.000937913	0.00095389
430	3.44E-06	0.006596828	0.001079795	0.001044058
431	6.89E-06	0.007418993	0.001221677	0.001134226
432	1.03E-05	0.008241159	0.001363559	0.001224394
433	1.38E-05	0.009063324	0.001505441	0.001314562
434	1.72E-05	0.00988549	0.001647323	0.001404731
435	1.43E-05	0.010169352	0.001705082	0.001414098
436	1.15E-05	0.010453215	0.001762841	0.001423466
437	8.61E-06	0.010737077	0.0018206	0.001432833
438	5.74E-06	0.011020939	0.001878359	0.0014422
439	2.87E-06	0.011304802	0.001936118	0.001451568
440	0	0.011588664	0.001993877	0.001460935
441	2.31E-07	0.011746842	0.00204309	0.00144507
442	4.62E-07	0.01190502	0.002092302	0.001429206
443	6.93E-07	0.012063198	0.002141515	0.001413341
444	9.24E-07	0.012221375	0.002190727	0.001397476
445	1.15E-06	0.012379553	0.00223994	0.001381611
446	2.26E-06	0.012448149	0.002270167	0.001351739
447	3.36E-06	0.012516746	0.002300394	0.001321868
448	4.46E-06	0.012585342	0.002330622	0.001291997
449	5.56E-06	0.012653938	0.002360849	0.001262126
450	6.66E-06	0.012722535	0.002391076	0.001232254
451	4.99E-06	0.01271379	0.002447598	0.001203528
452	3.33E-06	0.012705046	0.002504119	0.001174801
453	1.66E-06	0.012696302	0.002560641	0.001146075
454	0	0.012687558	0.002617163	0.001117348
455	7.55E-07	0.012634647	0.002673489	0.001103602
456	1.51E-06	0.012581736	0.002729815	0.001089856
457	2.27E-06	0.012528825	0.002786141	0.001076109
458	3.02E-06	0.012475914	0.002842467	0.001062363
459	3.78E-06	0.012423003	0.002898793	0.001048617
460	3.02E-06	0.012374858	0.002993057	0.001061701
461	2.27E-06	0.012326714	0.003087322	0.001074786
462	1.51E-06	0.012278569	0.003181587	0.001087871
463	7.55E-07	0.012230425	0.003275851	0.001100955
464	0	0.012182281	0.003370116	0.00111404
465	0	0.012139471	0.003486942	0.001130087
466	0	0.012096662	0.003603768	0.001146134
467	0	0.012053853	0.003720594	0.001162181
468	0	0.012011044	0.00383742	0.001178228
469	0	0.011968234	0.003954246	0.001194275
470	0	0.011822973	0.004041782	0.001212762
471	0	0.011677711	0.004129318	0.001231248
472	0	0.011532449	0.004216854	0.001249735
473	0	0.011387187	0.00430439	0.001268221
474	0	0.011241925	0.004391926	0.001286708
475	2.88E-06	0.011090671	0.004429247	0.001288139
476	5.76E-06	0.010939417	0.004466568	0.001289569
477	8.65E-06	0.010788163	0.004503889	0.001291
478	1.15E-05	0.010636908	0.004541209	0.00129243
479	1.44E-05	0.010485654	0.00457853	0.001293861
480	1.73E-05	0.0103344	0.004615851	0.001295292
481	1.96E-05	0.010179401	0.004648923	0.001287324
482	2.19E-05	0.010024401	0.004681995	0.001279356
483	2.42E-05	0.009869402	0.004715067	0.001271388
484	2.65E-05	0.009714403	0.004748138	0.00126342
485	2.88E-05	0.009559404	0.00478121	0.001255451
486	2.49E-05	0.009372247	0.004819912	0.001241085
487	2.09E-05	0.00918509	0.004858615	0.001226718
488	1.70E-05	0.008997933	0.004897317	0.001212352
489	1.30E-05	0.008810777	0.004936019	0.001197985
490	9.04E-06	0.00862362	0.004974721	0.001183618
491	1.10E-05	0.008401651	0.005074983	0.001182966
492	1.30E-05	0.008179682	0.005175244	0.001182313
493	1.49E-05	0.007957713	0.005275506	0.00118166
494	1.69E-05	0.007735744	0.005375767	0.001181007
495	1.52E-05	0.007581466	0.005489073	0.001192422
496	1.36E-05	0.007427189	0.005602378	0.001203836
497	1.20E-05	0.007272912	0.005715684	0.001215251
498	1.04E-05	0.007118635	0.00582899	0.001226665
499	8.74E-06	0.006964358	0.005942295	0.00123808
500	7.12E-06	0.006810081	0.006055601	0.001249494
501	5.70E-06	0.006645049	0.006235362	0.001286104
502	4.27E-06	0.006480018	0.006415124	0.001322713
503	2.85E-06	0.006314986	0.006594886	0.001359322
504	1.42E-06	0.006149955	0.006774647	0.001395932
505	0	0.005984923	0.006954409	0.001432541
506	3.75E-06	0.005788314	0.007101004	0.001470646
507	7.50E-06	0.005591705	0.007247599	0.001508752
508	1.12E-05	0.005395096	0.007394194	0.001546857
509	1.50E-05	0.005198486	0.007540789	0.001584963
510	1.87E-05	0.005001877	0.007687384	0.001623068
511	1.63E-05	0.004795879	0.007778973	0.001692424
512	1.38E-05	0.00458988	0.007870562	0.00176178
513	1.13E-05	0.004383882	0.007962152	0.001831135
514	8.80E-06	0.004177883	0.008053741	0.001900491
515	6.31E-06	0.003971885	0.00814533	0.001969846
516	6.83E-06	0.003794845	0.008208832	0.002063498
517	7.35E-06	0.003617806	0.008272333	0.00215715
518	7.87E-06	0.003440766	0.008335835	0.002250801
519	8.39E-06	0.003263726	0.008399336	0.002344453
520	8.91E-06	0.003086686	0.008462837	0.002438104
521	7.74E-06	0.002929046	0.008484913	0.002540528
522	6.58E-06	0.002771405	0.008506988	0.002642952
523	5.41E-06	0.002613765	0.008529063	0.002745376
524	4.24E-06	0.002456124	0.008551138	0.0028478
525	7.23E-06	0.002366356	0.008568431	0.002860801
526	1.02E-05	0.002276588	0.008585723	0.002873801
527	1.32E-05	0.002186821	0.008603015	0.002886801
528	1.62E-05	0.002097053	0.008620307	0.002899802
529	1.92E-05	0.002007285	0.0086376	0.002912802
530	1.60E-05	0.001949613	0.008617832	0.002844365
531	1.28E-05	0.001891941	0.008598063	0.002775927
532	9.60E-06	0.001834269	0.008578295	0.002707489
533	6.40E-06	0.001776597	0.008558527	0.002639051
534	3.20E-06	0.001718925	0.008538759	0.002570614
535	0	0.001661253	0.008518991	0.002502176
536	6.64E-06	0.001604323	0.008485846	0.00237991
537	1.33E-05	0.001547393	0.008452702	0.002257644
538	1.99E-05	0.001490463	0.008419557	0.002135379
539	2.66E-05	0.001433533	0.008386412	0.002013113
540	3.32E-05	0.001376603	0.008353268	0.001890847
541	2.87E-05	0.00132079	0.008272322	0.00178644
542	2.42E-05	0.001264976	0.008191376	0.001682032
543	1.97E-05	0.001209163	0.00811043	0.001577625
544	1.52E-05	0.00115335	0.008029485	0.001473217
545	1.07E-05	0.001097536	0.007948539	0.00136881
546	1.01E-05	0.001049281	0.007891567	0.001317382
547	9.52E-06	0.001001026	0.007834595	0.001265954
548	8.95E-06	0.000952771	0.007777623	0.001214526
549	8.38E-06	0.000904516	0.007720651	0.001163099
550	7.81E-06	0.000856261	0.007663679	0.001111671
551	8.25E-06	0.000812385	0.007590781	0.001089521
552	8.69E-06	0.000768508	0.007517882	0.001067371
553	9.13E-06	0.000724632	0.007444983	0.001045221
554	9.57E-06	0.000680755	0.007372084	0.001023071
555	1.00E-05	0.000636879	0.007299186	0.001000921
556	8.01E-06	0.000603829	0.007208474	0.000996179
557	6.00E-06	0.00057078	0.007117763	0.000991438
558	4.00E-06	0.00053773	0.007027052	0.000986696
559	2.00E-06	0.00050468	0.006936341	0.000981954
560	0	0.000471631	0.006845629	0.000977212
561	1.06E-06	0.000448696	0.006735851	0.000988313
562	2.11E-06	0.00042576	0.006626073	0.000999414
563	3.17E-06	0.000402825	0.006516294	0.001010515
564	4.23E-06	0.00037989	0.006406516	0.001021616
565	5.28E-06	0.000356954	0.006296738	0.001032717
566	4.43E-06	0.000343685	0.006194388	0.001086903
567	3.58E-06	0.000330417	0.006092038	0.001141089
568	2.73E-06	0.000317148	0.005989688	0.001195275
569	1.88E-06	0.000303879	0.005887338	0.001249461
570	1.03E-06	0.00029061	0.005784988	0.001303647
571	3.73E-06	0.000282824	0.005678799	0.001601193
572	6.42E-06	0.000275038	0.005572611	0.001898739
573	9.11E-06	0.000267252	0.005466422	0.002196285
574	1.18E-05	0.000259466	0.005360233	0.002493831
575	1.45E-05	0.00025168	0.005254044	0.002791377
576	1.29E-05	0.000245913	0.005147033	0.00375787
577	1.12E-05	0.000240145	0.005040021	0.004724362
578	9.59E-06	0.000234378	0.00493301	0.005690854
579	7.95E-06	0.000228611	0.004825998	0.006657347
580	6.31E-06	0.000222844	0.004718987	0.007623839
581	5.14E-06	0.000215596	0.004611158	0.00857348
582	3.97E-06	0.000208348	0.00450333	0.00952312
583	2.80E-06	0.0002011	0.004395501	0.01047276
584	1.63E-06	0.000193852	0.004287672	0.0114224
585	4.58E-07	0.000186604	0.004179844	0.01237204
586	1.69E-06	0.000184239	0.004072436	0.012689177
587	2.93E-06	0.000181874	0.003965029	0.013006313
588	4.16E-06	0.000179509	0.003857622	0.01332345
589	5.39E-06	0.000177144	0.003750215	0.013640587
590	6.63E-06	0.000174779	0.003642808	0.013957724
591	5.30E-06	0.000166983	0.003524442	0.013873966
592	3.98E-06	0.000159186	0.003406075	0.013790209
593	2.65E-06	0.00015139	0.003287709	0.013706451
594	1.33E-06	0.000143593	0.003169343	0.013622694
595	0	0.000135796	0.003050977	0.013538937
596	1.57E-06	0.000131746	0.002925108	0.013357659
597	3.14E-06	0.000127696	0.00279924	0.013176381
598	4.71E-06	0.000123646	0.002673372	0.012995103
599	6.28E-06	0.000119596	0.002547503	0.012813825
600	7.85E-06	0.000115546	0.002421635	0.012632547
601	6.28E-06	0.000112174	0.002317522	0.012439463
602	4.71E-06	0.000108803	0.00221341	0.01224638
603	3.14E-06	0.000105431	0.002109297	0.012053296
604	1.57E-06	0.00010206	0.002005184	0.011860212
605	0	9.87E-05	0.001901072	0.011667128
606	0	9.59E-05	0.001807813	0.011442324
607	0	9.32E-05	0.001714555	0.01121752
608	0	9.04E-05	0.001621297	0.010992716
609	0	8.77E-05	0.001528038	0.010767912
610	0	8.49E-05	0.00143478	0.010543108
611	2.00E-06	8.52E-05	0.001363234	0.010316092
612	3.99E-06	8.56E-05	0.001291688	0.010089076
613	5.99E-06	8.59E-05	0.001220142	0.009862061
614	7.98E-06	8.63E-05	0.001148596	0.009635045
615	9.98E-06	8.66E-05	0.00107705	0.009408029
616	1.13E-05	8.58E-05	0.001023285	0.009176695
617	1.26E-05	8.50E-05	0.000969519	0.00894536
618	1.39E-05	8.42E-05	0.000915754	0.008714026
619	1.52E-05	8.35E-05	0.000861989	0.008482692
620	1.65E-05	8.27E-05	0.000808224	0.008251357
621	1.56E-05	8.26E-05	0.000772946	0.008061221
622	1.47E-05	8.24E-05	0.000737668	0.007871086
623	1.38E-05	8.23E-05	0.000702391	0.00768095
624	1.28E-05	8.22E-05	0.000667113	0.007490815
625	1.19E-05	8.21E-05	0.000631835	0.007300679
626	1.29E-05	8.29E-05	0.000607435	0.007133666
627	1.40E-05	8.37E-05	0.000583034	0.006966653
628	1.50E-05	8.45E-05	0.000558634	0.00679964
629	1.60E-05	8.53E-05	0.000534233	0.006632627
630	1.71E-05	8.62E-05	0.000509833	0.006465614
631	1.94E-05	8.71E-05	0.000491788	0.006292605
632	2.17E-05	8.80E-05	0.000473742	0.006119597
633	2.40E-05	8.89E-05	0.000455697	0.005946588
634	2.63E-05	8.98E-05	0.000437652	0.005773579
635	2.86E-05	9.07E-05	0.000419607	0.005600571
636	2.56E-05	9.15E-05	0.000407471	0.005476885
637	2.25E-05	9.23E-05	0.000395336	0.0053532
638	1.95E-05	9.31E-05	0.000383201	0.005229515
639	1.64E-05	9.39E-05	0.000371065	0.005105829
640	1.34E-05	9.48E-05	0.00035893	0.004982144
641	1.03E-05	9.56E-05	0.000346795	0.004858458
642	1.27E-05	9.64E-05	0.000335291	0.004726514
643	1.52E-05	9.72E-05	0.000323787	0.00459457
644	1.76E-05	9.81E-05	0.000312283	0.004462625
645	2.01E-05	9.89E-05	0.000300779	0.004330681
646	2.25E-05	9.97E-05	0.000289275	0.004198736
647	2.25E-05	0.000100778	0.000279676	0.004076418
648	2.25E-05	0.000101813	0.000270077	0.003954099
649	2.25E-05	0.000102847	0.000260478	0.00383178
650	2.25E-05	0.000103882	0.000250879	0.003709462
651	2.25E-05	0.000104917	0.00024128	0.003587143
652	2.25E-05	0.000103677	0.000235785	0.003474986
653	2.25E-05	0.000102437	0.000230289	0.003362828
654	2.25E-05	0.000101197	0.000224794	0.00325067
655	2.25E-05	1.00E-04	0.000219299	0.003138513
656	2.25E-05	9.87E-05	0.000213804	0.003026355
657	2.25E-05	0.000101288	0.000208918	0.00292162
658	2.25E-05	0.000103859	0.000204033	0.002816885
659	2.25E-05	0.000106429	0.000199148	0.00271215
660	2.25E-05	0.000109	0.000194263	0.002607415
661	2.25E-05	0.000108812	0.000192651	0.002525461
662	2.25E-05	0.000108624	0.000191038	0.002443507
663	2.25E-05	0.000108436	0.000189425	0.002361553
664	2.25E-05	0.000108247	0.000187813	0.002279599
665	2.25E-05	0.000108059	0.0001862	0.002197645
666	2.25E-05	0.000104233	0.000183889	0.002115078
667	2.25E-05	0.000100407	0.000181579	0.00203251
668	2.25E-05	9.66E-05	0.000179268	0.001949942
669	2.25E-05	9.28E-05	0.000176957	0.001867375
670	2.25E-05	8.89E-05	0.000174646	0.001784807
671	2.25E-05	8.95E-05	0.000168498	0.001671202
672	2.25E-05	9.01E-05	0.000162349	0.001557596
673	2.25E-05	9.06E-05	0.000156201	0.001443991
674	2.25E-05	9.12E-05	0.000150052	0.001330385
675	2.25E-05	9.18E-05	0.000143904	0.001216779
676	2.25E-05	9.24E-05	0.000137756	0.001103174
677	2.25E-05	8.63E-05	0.000128187	0.000968307
678	2.25E-05	8.03E-05	0.000118619	0.00083344
679	2.25E-05	7.42E-05	0.000109051	0.000698573
680	2.25E-05	6.82E-05	9.95E-05	0.000563706
681	2.25E-05	6.21E-05	8.99E-05	0.000428839
682	2.25E-05	5.97E-05	8.55E-05	0.000382101
683	2.25E-05	5.74E-05	8.10E-05	0.000335364
684	2.25E-05	5.50E-05	7.66E-05	0.000288627
685	2.25E-05	5.26E-05	7.22E-05	0.00024189
686	2.25E-05	5.02E-05	6.77E-05	0.000195153
687	2.25E-05	5.01E-05	6.72E-05	0.000184577
688	2.25E-05	5.00E-05	6.68E-05	0.000174
689	2.25E-05	4.99E-05	6.63E-05	0.000163424
690	2.25E-05	4.97E-05	6.58E-05	0.000152848
691	2.25E-05	4.96E-05	6.54E-05	0.000142271
692	2.25E-05	5.06E-05	6.58E-05	0.000133809
693	2.25E-05	5.15E-05	6.62E-05	0.000125346
694	2.25E-05	5.24E-05	6.66E-05	0.000116883
695	2.25E-05	5.33E-05	6.71E-05	0.00010842
696	2.25E-05	5.10E-05	6.66E-05	0.000102976
697	2.25E-05	4.86E-05	6.61E-05	9.75E-05
698	2.25E-05	4.62E-05	6.56E-05	9.21E-05
699	2.25E-05	4.39E-05	6.52E-05	8.66E-05
700	2.25E-05	4.15E-05	6.47E-05	8.12E-05
