# Supplementary material for: Recording animal-view videos of the natural world using a novel camera system and software package
Source: PLoS Biol. 2024 Jan 23;22(1):e3002444. doi: 10.1371/journal.pbio.3002444 (PMC10805291; doi:10.1371/journal.pbio.3002444)
Supplement: S1 Data — Numerical data underlying the plots in Figs 3, 5, 6, S1–S6, S10–S21, and S23. (ZIP) [file pbio.3002444.s056.zip › Figure S1/Figure S1 - Apis.csv]

	Spectrometer-predicted U	Spectrometer-predicted B	Spectrometer-predicted G	Camera-predicted U	Camera-predicted B	Camera-predicted G
aruco_black	0.032156051	0.030301566	0.029680299	0.027404333	0.027848423	0.028032804
aruco_white	0.657202818	0.858923771	0.925760403	0.572714508	0.818419443	0.914144108
aruco_cool.grey	0.307051554	0.292964118	0.269015034	0.290872645	0.298046834	0.281324044
aruco_burnt.umber	0.049633149	0.048826087	0.060061085	0.030849758	0.036537075	0.049304347
aruco_burnt.sienna	0.231094696	0.317518739	0.57312105	0.210438372	0.311176765	0.571741714
aruco_raw.sienna	0.048718731	0.057508709	0.135340313	0.034063135	0.047640714	0.123727361
aruco_99	1.036730563	1.006118218	0.992062205	1.014126172	1.025219986	1.036727221
aruco_70	0.75109753	0.719689495	0.697581299	0.799621166	0.789559413	0.773872202
aruco_50	0.597539754	0.563467435	0.534903756	0.679142665	0.669328299	0.65404921
aruco_43	0.472849022	0.447053248	0.427197727	0.424733375	0.416274074	0.404995299
aruco_16	0.168974444	0.160756444	0.155987685	0.151955511	0.149741826	0.147078585
aruco_11	0.119865346	0.112928342	0.108780999	0.098468022	0.096527272	0.094377694
aruco_5	0.055965287	0.050491035	0.047009245	0.051056982	0.048524101	0.045930291
aruco_3	0.030959669	0.027272056	0.025133117	0.026227058	0.024704839	0.023192465
yellow.ochre	0.055348505	0.085964616	0.301997138	0.047955026	0.084352036	0.319583067
sap.green	0.205457113	0.162862358	0.349115146	0.214035719	0.174765151	0.4030282
phthalo.blue	0.310668603	0.566652558	0.393150061	0.302460026	0.593875149	0.402545489
prusian.blue	0.521584305	0.692389451	0.68210278	0.504805328	0.731848824	0.719136997
ultramarine	0.409807382	0.508798194	0.236399237	0.456262951	0.602866532	0.27497389
purple	0.313717555	0.367367431	0.231068668	0.357531857	0.441923554	0.259355155
crimson.lake	0.581151086	0.582514487	0.565309129	0.634643805	0.66319462	0.637149514
cad.red	0.09945527	0.082285494	0.111227614	0.089344074	0.077151072	0.113106532
cad.red.orange	0.253202977	0.183911644	0.324399934	0.22803235	0.172922051	0.326834786
cad.orange	0.323200105	0.271255104	0.545699115	0.279378916	0.246272785	0.56318435
yellow	0.188588766	0.192295586	0.605518959	0.165970103	0.181933592	0.634483112
lemon.yellow	0.326657973	0.370074215	0.761856342	0.289651153	0.35560031	0.787490805
