# Supplementary material for: Recording animal-view videos of the natural world using a novel camera system and software package
Source: PLoS Biol. 2024 Jan 23;22(1):e3002444. doi: 10.1371/journal.pbio.3002444 (PMC10805291; doi:10.1371/journal.pbio.3002444)
Supplement: S1 Data — Numerical data underlying the plots in Figs 3, 5, 6, S1–S6, S10–S21, and S23. (ZIP) [file pbio.3002444.s056.zip › Figure S1/Figure S1 - Avian.csv]

	Spectrometer-predicted U	Spectrometer-predicted B	Spectrometer-predicted G	Spectrometer-predicted R	Camera-predicted U	Camera-predicted B	Camera-predicted G	Camera-predicted R
aruco_black	0.03179945	0.029478803	0.029175732	0.029605525	0.027528001	0.02801235	0.028112285	0.028125623
aruco_white	0.744243279	0.935755168	0.974930192	0.992960616	0.665732314	0.918201061	0.979068882	1.010639382
aruco_cool.grey	0.304448503	0.285216386	0.254391629	0.2430727	0.295078095	0.298361526	0.271497905	0.2650234
aruco_burnt.umber	0.049146849	0.049040741	0.064115729	0.094840104	0.032159556	0.039473251	0.054743571	0.082766435
aruco_burnt.sienna	0.231100864	0.412150519	0.71479745	0.881094748	0.214215764	0.412142361	0.716425665	0.88224629
aruco_raw.sienna	0.048986996	0.067345617	0.158819289	0.445737489	0.035750153	0.059065974	0.147341527	0.423506662
aruco_99	1.030864655	0.991564581	0.982661391	0.979789174	1.01698697	1.032662637	1.041851683	1.050860483
aruco_70	0.74380732	0.704679357	0.684234056	0.667534622	0.797477002	0.782586984	0.765586731	0.753977951
aruco_50	0.59117205	0.545132935	0.51907589	0.49941568	0.677243844	0.662599495	0.645868042	0.634750277
aruco_43	0.466921706	0.434318124	0.415594228	0.402042115	0.423196661	0.410808579	0.398521263	0.392432786
aruco_16	0.167177441	0.157070321	0.152734969	0.152157158	0.151752049	0.148194774	0.145269014	0.146812771
aruco_11	0.118364247	0.109648058	0.105955653	0.10620986	0.098249088	0.095181723	0.092914322	0.094380265
aruco_5	0.054683585	0.047699028	0.044770239	0.044736508	0.050553988	0.046831988	0.044375721	0.044451308
aruco_3	0.029978372	0.025440146	0.023716898	0.023964593	0.025934567	0.023649555	0.022284901	0.022186159
yellow.ochre	0.055553257	0.123929625	0.433311096	0.574728664	0.049563521	0.125219223	0.462611995	0.62424253
sap.green	0.19721172	0.16274896	0.498515515	0.314669098	0.207564687	0.177505872	0.584202811	0.369648125
phthalo.blue	0.345589463	0.689947355	0.289915291	0.170988924	0.345001201	0.726074837	0.29279647	0.169672249
prusian.blue	0.546615032	0.807415501	0.670537082	0.479882447	0.542186917	0.87462124	0.706968052	0.483418262
ultramarine	0.44123365	0.510600783	0.095126584	0.071462568	0.501763369	0.611702979	0.108813958	0.082980407
purple	0.354466588	0.336510973	0.163708472	0.241374722	0.417477728	0.396973569	0.17332286	0.273651575
crimson.lake	0.603147913	0.553435769	0.545381372	0.779629417	0.681124983	0.615329061	0.613529725	0.959880321
cad.red	0.107622683	0.063978007	0.096400262	0.634259523	0.099308821	0.060882572	0.097539089	0.720876348
cad.red.orange	0.250752755	0.14676217	0.348744463	0.988858132	0.228914034	0.14090325	0.355279246	1.05395526
cad.orange	0.306555812	0.278422147	0.705026495	0.935566544	0.26231081	0.272373302	0.742575312	1.000548439
yellow	0.185555015	0.249524525	0.861590802	0.936485357	0.165662981	0.246956773	0.919194258	1.001895554
lemon.yellow	0.326289928	0.499062866	0.928447248	0.947459811	0.293113482	0.504027891	0.975344619	0.998953887
