# Supplementary material for: Recording animal-view videos of the natural world using a novel camera system and software package
Source: PLoS Biol. 2024 Jan 23;22(1):e3002444. doi: 10.1371/journal.pbio.3002444 (PMC10805291; doi:10.1371/journal.pbio.3002444)
Supplement: S1 Data — Numerical data underlying the plots in Figs 3, 5, 6, S1–S6, S10–S21, and S23. (ZIP) [file pbio.3002444.s056.zip › Figure S10/Figure S10AB.csv]

Rotation of linear polarizer	UV	Uvsd	Blue	Bsd	Green	Gsd	Red	Rsd
0	127.2324	0.863938794	168.7116	0.824393983	168.0124	0.513270143	169.8988	0.396684459
45	127.0116	0.847741376	169.3528	0.572304255	168.3528	0.572304255	170.3528	0.572304255
90	126.428	0.772538672	172.2452	0.510173461	169.2468	0.517194122	171.2468	0.526393161
135	126.6868	0.781732537	170.1128	0.645659477	168.9368	0.314969459	170.9368	0.314969459
180	127.214	0.805111172	168.6772	0.753790528	167.9604	0.530312964	169.858	0.420756462
225	126.9624	0.781911913	169.5392	0.558268179	168.5392	0.558268179	170.5392	0.558268179
270	126.5892	0.807739661	172.5056	0.570936634	169.5056	0.570936634	171.5056	0.570936634
315	126.7556	0.791876657	169.9484	0.28308557	168.9484	0.28308557	170.9484	0.28308557
360	127.292	0.870595199	168.284	1.097334953	168.1988	0.637556711	169.8824	0.42587585
