# Supplementary material for: Recording animal-view videos of the natural world using a novel camera system and software package
Source: PLoS Biol. 2024 Jan 23;22(1):e3002444. doi: 10.1371/journal.pbio.3002444 (PMC10805291; doi:10.1371/journal.pbio.3002444)
Supplement: S1 Data — Numerical data underlying the plots in Figs 3, 5, 6, S1–S6, S10–S21, and S23. (ZIP) [file pbio.3002444.s056.zip › Figure S11/ReadMe.txt]

## Numerical values underlying summary data in Fig S11

#Authors: Vera Vasas, Mark C. Lowell, Juliana Villa, Quentin D. Jamison, Anna G. Siegle, Pavan Kumar Reddy Katta, Pushyami Bhagavathula, Peter G. Kevan, Drew Fulton, Neil Losin, David Kepplinger, Michael K. Yetzbacher, Shakiba Salehian, Rebecca E. Forkner, and Daniel Hanley

#email: dhanley2@gmu.edu

#Dates: September 2020 - September 2023

#Location: Virginia, USA

#File name: Individual absolute irradiance measurements used for measuring camera sensitivity
 - Column information
	- wl: wavelength (nanometers)
	- columns 2-89: separate monochromator settings column names correspond to the wavelength of maximum intensity (µmol s^-1 m^-2)
	- sum: sum of irradiance (see Materials and Methods)

#Information useful for reproduction of plot in R

figureS11=read.csv("Figure S11.csv")
op <- par(mar = c(5,7,4,2) + 0.1)
plot(sum~wl, data=subset(figureS11, !(is.na(figureS11$sum))), pch=19, cex=0.1, type="l", lwd=2,ylab=expression("µmol s"^-1~m^-2), xlab="wavelength (nm)", las=1, bty="n")
for (i in 2:89) points(figureS11$wl, figureS11[,i]*6.5,type="l",col= rainbow(100, start=0.85, end=0.84, rev=T)[i])
