# Supplementary material for: Recording animal-view videos of the natural world using a novel camera system and software package
Source: PLoS Biol. 2024 Jan 23;22(1):e3002444. doi: 10.1371/journal.pbio.3002444 (PMC10805291; doi:10.1371/journal.pbio.3002444)
Supplement: S1 Data — Numerical data underlying the plots in Figs 3, 5, 6, S1–S6, S10–S21, and S23. (ZIP) [file pbio.3002444.s056.zip › Figure S12/Figure S12.csv]

wl	original-U	original-B	original-G	original-R	remeasured-U	remeasured-B	remeasured-G	remeasured-R
280					1.49E-04	3.33E-04	1.37E-04	5.36E-05
281					1.39E-04	3.07E-04	1.27E-04	4.97E-05
282					1.28E-04	2.81E-04	1.17E-04	4.58E-05
283					1.18E-04	2.55E-04	1.07E-04	4.19E-05
284					1.08E-04	2.30E-04	9.67E-05	3.80E-05
285					9.77E-05	2.04E-04	8.67E-05	3.41E-05
286					8.75E-05	1.78E-04	7.68E-05	3.03E-05
287					7.73E-05	1.52E-04	6.68E-05	2.64E-05
288					6.70E-05	1.27E-04	5.68E-05	2.25E-05
289					5.68E-05	1.01E-04	4.69E-05	1.86E-05
290					4.65E-05	7.52E-05	3.69E-05	1.47E-05
291					4.54E-05	7.08E-05	3.51E-05	1.39E-05
292					4.43E-05	6.63E-05	3.33E-05	1.31E-05
293					4.32E-05	6.19E-05	3.15E-05	1.23E-05
294					4.21E-05	5.74E-05	2.97E-05	1.15E-05
295					4.10E-05	5.30E-05	2.79E-05	1.07E-05
296					3.99E-05	4.85E-05	2.61E-05	9.94E-06
297					3.88E-05	4.41E-05	2.43E-05	9.15E-06
298					3.77E-05	3.96E-05	2.25E-05	8.35E-06
299					3.66E-05	3.52E-05	2.07E-05	7.56E-06
300	0.000101578	0.000623878	0.000676533	0.0007716	3.55E-05	3.07E-05	1.89E-05	6.76E-06
301	0.000135437	0.000602403	0.000632124	0.000697343	3.72E-05	2.92E-05	1.82E-05	6.49E-06
302	0.00013307	0.000596822	0.000648168	0.000759262	3.89E-05	2.76E-05	1.76E-05	6.21E-06
303	0.000130702	0.00059124	0.000664212	0.00082118	4.06E-05	2.61E-05	1.69E-05	5.94E-06
304	0.000128335	0.000585659	0.000680256	0.000883099	4.23E-05	2.46E-05	1.63E-05	5.66E-06
305	0.000125967	0.000580077	0.0006963	0.000945017	4.40E-05	2.30E-05	1.56E-05	5.38E-06
306	0.0001236	0.000574496	0.000712344	0.001006936	4.57E-05	2.15E-05	1.49E-05	5.11E-06
307	0.000162162	0.000511866	0.000647011	0.00088577	4.74E-05	2.00E-05	1.43E-05	4.83E-06
308	0.000200724	0.000449236	0.000581679	0.000764603	4.90E-05	1.84E-05	1.36E-05	4.56E-06
309	0.000239287	0.000386606	0.000516346	0.000643437	5.07E-05	1.69E-05	1.30E-05	4.28E-06
310	0.000247272	0.000390296	0.00050741	0.000646833	7.91E-05	1.61E-05	1.26E-05	4.19E-06
311	0.000255258	0.000393985	0.000498473	0.000650229	1.08E-04	1.54E-05	1.22E-05	4.10E-06
312	0.000263244	0.000397675	0.000489536	0.000653624	1.36E-04	1.46E-05	1.19E-05	4.00E-06
313	0.00027123	0.000401364	0.000480599	0.00065702	1.64E-04	1.39E-05	1.15E-05	3.91E-06
314	0.000279216	0.000405054	0.000471663	0.000660416	1.93E-04	1.31E-05	1.11E-05	3.82E-06
315	0.000287202	0.000408744	0.000462726	0.000663811	2.21E-04	1.23E-05	1.08E-05	3.72E-06
316	0.000264996	0.000392493	0.000451497	0.000631735	2.49E-04	1.16E-05	1.04E-05	3.63E-06
317	0.00024279	0.000376243	0.000440268	0.000599658	2.78E-04	1.08E-05	1.00E-05	3.54E-06
318	0.000220584	0.000359992	0.000429039	0.000567582	3.06E-04	1.01E-05	9.65E-06	3.45E-06
319	0.000198378	0.000343742	0.00041781	0.000535505	3.35E-04	9.31E-06	9.28E-06	3.35E-06
320	0.000176172	0.000327491	0.00040658	0.000503429	4.62E-04	9.39E-06	9.02E-06	3.25E-06
321	0.000153966	0.000311241	0.000395351	0.000471352	5.90E-04	9.47E-06	8.76E-06	3.15E-06
322	0.000262148	0.000315747	0.000395926	0.000513543	7.17E-04	9.54E-06	8.50E-06	3.05E-06
323	0.000370331	0.000320254	0.000396501	0.000555734	8.44E-04	9.62E-06	8.24E-06	2.95E-06
324	0.000478513	0.000324761	0.000397076	0.000597925	9.72E-04	9.69E-06	7.98E-06	2.85E-06
325	0.000557699	0.000315238	0.00038805	0.000564734	1.10E-03	9.77E-06	7.72E-06	2.75E-06
326	0.000636884	0.000305715	0.000379023	0.000531543	1.23E-03	9.85E-06	7.46E-06	2.65E-06
327	0.00071607	0.000296191	0.000369996	0.000498352	1.35E-03	9.92E-06	7.20E-06	2.55E-06
328	0.000795255	0.000286668	0.00036097	0.000465161	1.48E-03	1.00E-05	6.94E-06	2.45E-06
329	0.000874441	0.000277145	0.000351943	0.00043197	1.61E-03	1.01E-05	6.69E-06	2.35E-06
330	0.000953626	0.000267622	0.000342916	0.000398779	1.87E-03	9.98E-06	6.73E-06	1.90E-06
331	0.001032812	0.000258098	0.00033389	0.000365588	2.14E-03	9.88E-06	6.77E-06	1.44E-06
332	0.001343971	0.000287562	0.000362543	0.000443342	2.40E-03	9.78E-06	6.81E-06	9.85E-07
333	0.001655131	0.000317025	0.000391196	0.000521096	2.66E-03	9.68E-06	6.85E-06	5.30E-07
334	0.00196629	0.000346488	0.000419849	0.00059885	2.93E-03	9.58E-06	6.89E-06	7.48E-08
335	0.002401947	0.000339091	0.00039849	0.000561318	3.19E-03	9.48E-06	6.94E-06	-3.80E-07
336	0.002837604	0.000331694	0.00037713	0.000523785	3.45E-03	9.38E-06	6.98E-06	-8.35E-07
337	0.003273261	0.000324298	0.000355771	0.000486253	3.72E-03	9.28E-06	7.02E-06	-1.29E-06
338	0.003708918	0.000316901	0.000334411	0.00044872	3.98E-03	9.18E-06	7.06E-06	-1.75E-06
339	0.004144575	0.000309504	0.000313052	0.000411188	4.25E-03	9.08E-06	7.10E-06	-2.20E-06
340	0.005786441	0.000305863	0.000315734	0.000418196	4.51E-03	8.98E-06	7.14E-06	-2.66E-06
341	0.007428306	0.000302222	0.000318415	0.000425204	6.19E-03	8.84E-06	7.08E-06	-2.21E-06
342	0.009070172	0.00029858	0.000321097	0.000432212	7.88E-03	8.71E-06	7.01E-06	-1.77E-06
343	0.010712037	0.000294939	0.000323778	0.00043922	9.56E-03	8.57E-06	6.94E-06	-1.32E-06
344	0.012353903	0.000291298	0.00032646	0.000446228	1.12E-02	8.43E-06	6.87E-06	-8.80E-07
345	0.013995769	0.000287657	0.000329142	0.000453236	1.29E-02	8.30E-06	6.81E-06	-4.36E-07
346	0.015637634	0.000284015	0.000331823	0.000460244	1.46E-02	8.16E-06	6.74E-06	7.36E-09
347	0.017782751	0.000283389	0.000328168	0.000430468	1.63E-02	8.02E-06	6.67E-06	4.51E-07
348	0.019927868	0.000282762	0.000324512	0.000400692	1.80E-02	7.89E-06	6.60E-06	8.95E-07
349	0.022072985	0.000282136	0.000320857	0.000370916	1.97E-02	7.75E-06	6.53E-06	1.34E-06
350	0.024218103	0.000281509	0.000317201	0.00034114	2.05E-02	7.45E-06	6.50E-06	1.37E-06
351	0.024932874	0.000280602	0.000310715	0.000350028	2.13E-02	7.15E-06	6.46E-06	1.40E-06
352	0.025647646	0.000279695	0.000304229	0.000358915	2.21E-02	6.85E-06	6.42E-06	1.43E-06
353	0.026362418	0.000278788	0.000297743	0.000367802	2.30E-02	6.55E-06	6.39E-06	1.46E-06
354	0.027077189	0.000277882	0.000291256	0.00037669	2.38E-02	6.26E-06	6.35E-06	1.49E-06
355	0.027095946	0.000270096	0.000283293	0.000367714	2.46E-02	5.96E-06	6.31E-06	1.52E-06
356	0.027114703	0.000262311	0.00027533	0.000358738	2.54E-02	5.66E-06	6.27E-06	1.55E-06
357	0.02713346	0.000254526	0.000267366	0.000349762	2.63E-02	5.36E-06	6.24E-06	1.58E-06
358	0.027152217	0.000246741	0.000259403	0.000340787	2.71E-02	5.06E-06	6.20E-06	1.61E-06
359	0.027170974	0.000238955	0.00025144	0.000331811	2.79E-02	4.76E-06	6.16E-06	1.64E-06
360	0.027189732	0.00023117	0.000243477	0.000322835	2.81E-02	4.98E-06	6.07E-06	1.99E-06
361	0.027423384	0.000221299	0.000239387	0.000329145	2.84E-02	5.19E-06	5.99E-06	2.34E-06
362	0.027657037	0.000211427	0.000235296	0.000335455	2.86E-02	5.40E-06	5.90E-06	2.70E-06
363	0.02789069	0.000201555	0.000231206	0.000341766	2.88E-02	5.62E-06	5.81E-06	3.05E-06
364	0.028124343	0.000191684	0.000227116	0.000348076	2.91E-02	5.83E-06	5.72E-06	3.40E-06
365	0.028357996	0.000181812	0.000223026	0.000354386	2.93E-02	6.05E-06	5.63E-06	3.75E-06
366	0.028083838	0.000180767	0.000224633	0.000330179	2.95E-02	6.26E-06	5.54E-06	4.10E-06
367	0.027809681	0.000179722	0.00022624	0.000305971	2.98E-02	6.48E-06	5.45E-06	4.46E-06
368	0.027535523	0.000178676	0.000227847	0.000281763	3.00E-02	6.69E-06	5.37E-06	4.81E-06
369	0.027261365	0.000177631	0.000229454	0.000257555	3.03E-02	6.90E-06	5.28E-06	5.16E-06
370	0.026987207	0.000176586	0.000231061	0.000233348	2.88E-02	6.63E-06	5.16E-06	5.10E-06
371	0.026624756	0.000172089	0.000219307	0.000238205	2.73E-02	6.35E-06	5.04E-06	5.03E-06
372	0.026262305	0.000167591	0.000207553	0.000243063	2.58E-02	6.07E-06	4.92E-06	4.97E-06
373	0.025899855	0.000163094	0.000195798	0.000247921	2.44E-02	5.80E-06	4.80E-06	4.91E-06
374	0.025537404	0.000158597	0.000184044	0.000252778	2.29E-02	5.52E-06	4.68E-06	4.84E-06
375	0.025174953	0.000154099	0.00017229	0.000257636	2.14E-02	5.24E-06	4.56E-06	4.78E-06
376	0.023438523	0.000151901	0.000173353	0.000246434	1.99E-02	4.97E-06	4.44E-06	4.72E-06
377	0.021702092	0.000149703	0.000174416	0.000235232	1.85E-02	4.69E-06	4.32E-06	4.66E-06
378	0.019965662	0.000147504	0.000175479	0.00022403	1.70E-02	4.41E-06	4.20E-06	4.59E-06
379	0.018229232	0.000145306	0.000176542	0.000212828	1.55E-02	4.13E-06	4.08E-06	4.53E-06
380	0.015276087	0.000142676	0.000171077	0.000212717	1.41E-02	3.86E-06	3.96E-06	4.47E-06
381	0.012322943	0.000140047	0.000165612	0.000212606	1.27E-02	4.28E-06	4.01E-06	4.39E-06
382	0.009369798	0.000137417	0.000160147	0.000212494	1.13E-02	4.71E-06	4.05E-06	4.32E-06
383	0.006416654	0.000134787	0.000154682	0.000212383	9.87E-03	5.14E-06	4.10E-06	4.24E-06
384	0.003463509	0.000132158	0.000149217	0.000212272	8.47E-03	5.56E-06	4.15E-06	4.17E-06
385	0.000510364	0.000129528	0.000143752	0.000212161	7.08E-03	5.99E-06	4.20E-06	4.09E-06
386	0.000408292	0.000123742	0.00014077	0.000206716	5.68E-03	6.41E-06	4.24E-06	4.02E-06
387	0.000306219	0.000117956	0.000137788	0.000201271	4.28E-03	6.84E-06	4.29E-06	3.95E-06
388	0.000204146	0.00011217	0.000134806	0.000195826	2.89E-03	7.26E-06	4.34E-06	3.87E-06
389	0.000102073	0.000106384	0.000131825	0.000190381	1.49E-03	7.69E-06	4.39E-06	3.80E-06
390	0	0.000100598	0.000128843	0.000184936	9.34E-05	8.12E-06	4.44E-06	3.72E-06
391	0	9.84E-05	0.00012515	0.000172901	8.58E-05	8.92E-06	4.38E-06	3.99E-06
392	0	9.62E-05	0.000121457	0.000160866	7.83E-05	9.72E-06	4.32E-06	4.25E-06
393	0	9.40E-05	0.000117764	0.000148832	7.07E-05	1.05E-05	4.27E-06	4.52E-06
394	0	9.18E-05	0.000114071	0.000136797	6.31E-05	1.13E-05	4.21E-06	4.79E-06
395	0	8.96E-05	0.000110378	0.000124762	5.56E-05	1.21E-05	4.15E-06	5.05E-06
396	0	8.91E-05	0.000109946	0.000125657	4.80E-05	1.29E-05	4.10E-06	5.32E-06
397	0	8.87E-05	0.000109515	0.000126552	4.05E-05	1.37E-05	4.04E-06	5.59E-06
398	0	8.82E-05	0.000109083	0.000127447	3.29E-05	1.45E-05	3.98E-06	5.85E-06
399	0	8.77E-05	0.000108651	0.000128342	2.53E-05	1.53E-05	3.93E-06	6.12E-06
400	0	8.73E-05	0.00010822	0.000129237	2.37E-05	1.99E-05	4.41E-06	6.38E-06
401	0	8.75E-05	0.000105008	0.000122314	2.20E-05	2.45E-05	4.88E-06	6.65E-06
402	0	8.77E-05	0.000101797	0.000115392	2.04E-05	2.91E-05	5.36E-06	6.91E-06
403	0	8.79E-05	9.86E-05	0.000108469	1.88E-05	3.38E-05	5.84E-06	7.18E-06
404	0	8.80E-05	9.54E-05	0.000101547	1.71E-05	3.84E-05	6.32E-06	7.44E-06
405	0	8.82E-05	9.22E-05	9.46E-05	1.55E-05	4.30E-05	6.79E-06	7.70E-06
406	3.49E-06	9.50E-05	9.37E-05	0.000100658	1.38E-05	4.76E-05	7.27E-06	7.97E-06
407	6.99E-06	0.000101679	9.52E-05	0.000106692	1.22E-05	5.22E-05	7.75E-06	8.23E-06
408	1.05E-05	0.000108399	9.68E-05	0.000112726	1.05E-05	5.68E-05	8.22E-06	8.50E-06
409	1.40E-05	0.000115119	9.83E-05	0.00011876	8.89E-06	6.14E-05	8.70E-06	8.76E-06
410	1.75E-05	0.000121839	9.98E-05	0.000124793	7.24E-06	6.60E-05	9.18E-06	9.02E-06
411	2.02E-05	0.000182498	0.000105563	0.000133254	6.50E-06	1.21E-04	1.65E-05	1.67E-05
412	2.29E-05	0.000243157	0.000111296	0.000141714	5.76E-06	1.76E-04	2.38E-05	2.44E-05
413	2.56E-05	0.000303816	0.000117029	0.000150174	5.02E-06	2.30E-04	3.12E-05	3.20E-05
414	2.84E-05	0.000364474	0.000122762	0.000158634	4.28E-06	2.85E-04	3.85E-05	3.97E-05
415	2.62E-05	0.000563898	0.000152446	0.000195979	3.54E-06	3.40E-04	4.58E-05	4.74E-05
416	2.40E-05	0.000763323	0.000182131	0.000233324	2.79E-06	3.95E-04	5.31E-05	5.50E-05
417	2.19E-05	0.000962747	0.000211816	0.000270669	2.05E-06	4.50E-04	6.05E-05	6.27E-05
418	1.97E-05	0.001162171	0.000241501	0.000308014	1.31E-06	5.05E-04	6.78E-05	7.04E-05
419	1.75E-05	0.001361595	0.000271186	0.000345359	5.70E-07	5.59E-04	7.51E-05	7.80E-05
420	1.54E-05	0.001561019	0.00030087	0.000382704	-1.72E-07	6.14E-04	8.25E-05	8.57E-05
421	1.23E-05	0.00203968	0.000371168	0.000459908	4.24E-07	9.99E-04	1.34E-04	1.27E-04
422	9.22E-06	0.00251834	0.000441466	0.000537112	1.02E-06	1.38E-03	1.85E-04	1.68E-04
423	6.15E-06	0.002997	0.000511765	0.000614316	1.61E-06	1.77E-03	2.36E-04	2.10E-04
424	3.07E-06	0.00347566	0.000582063	0.00069152	2.21E-06	2.15E-03	2.87E-04	2.51E-04
425	0	0.003954321	0.000652361	0.000768724	2.81E-06	2.54E-03	3.38E-04	2.92E-04
426	0	0.004409406	0.000723749	0.000815016	3.40E-06	2.92E-03	3.89E-04	3.34E-04
427	0	0.004864491	0.000795137	0.000861307	4.00E-06	3.31E-03	4.40E-04	3.75E-04
428	0	0.005319577	0.000866525	0.000907599	4.59E-06	3.69E-03	4.91E-04	4.16E-04
429	0	0.005774662	0.000937913	0.00095389	5.19E-06	4.08E-03	5.42E-04	4.58E-04
430	3.44E-06	0.006596828	0.001079795	0.001044058	5.78E-06	4.46E-03	5.93E-04	4.99E-04
431	6.89E-06	0.007418993	0.001221677	0.001134226	5.23E-06	5.06E-03	6.83E-04	5.41E-04
432	1.03E-05	0.008241159	0.001363559	0.001224394	4.68E-06	5.66E-03	7.72E-04	5.82E-04
433	1.38E-05	0.009063324	0.001505441	0.001314562	4.13E-06	6.26E-03	8.62E-04	6.24E-04
434	1.72E-05	0.00988549	0.001647323	0.001404731	3.58E-06	6.86E-03	9.52E-04	6.65E-04
435	1.43E-05	0.010169352	0.001705082	0.001414098	3.03E-06	7.47E-03	1.04E-03	7.07E-04
436	1.15E-05	0.010453215	0.001762841	0.001423466	2.48E-06	8.07E-03	1.13E-03	7.48E-04
437	8.61E-06	0.010737077	0.0018206	0.001432833	1.93E-06	8.67E-03	1.22E-03	7.90E-04
438	5.74E-06	0.011020939	0.001878359	0.0014422	1.38E-06	9.27E-03	1.31E-03	8.32E-04
439	2.87E-06	0.011304802	0.001936118	0.001451568	8.31E-07	9.87E-03	1.40E-03	8.73E-04
440	0	0.011588664	0.001993877	0.001460935	2.81E-07	1.05E-02	1.49E-03	9.15E-04
441	2.31E-07	0.011746842	0.00204309	0.00144507	8.59E-07	1.06E-02	1.53E-03	9.05E-04
442	4.62E-07	0.01190502	0.002092302	0.001429206	1.44E-06	1.08E-02	1.58E-03	8.96E-04
443	6.93E-07	0.012063198	0.002141515	0.001413341	2.01E-06	1.10E-02	1.62E-03	8.86E-04
444	9.24E-07	0.012221375	0.002190727	0.001397476	2.59E-06	1.12E-02	1.66E-03	8.77E-04
445	1.15E-06	0.012379553	0.00223994	0.001381611	3.17E-06	1.13E-02	1.70E-03	8.67E-04
446	2.26E-06	0.012448149	0.002270167	0.001351739	3.75E-06	1.15E-02	1.75E-03	8.58E-04
447	3.36E-06	0.012516746	0.002300394	0.001321868	4.32E-06	1.17E-02	1.79E-03	8.48E-04
448	4.46E-06	0.012585342	0.002330622	0.001291997	4.90E-06	1.19E-02	1.83E-03	8.39E-04
449	5.56E-06	0.012653938	0.002360849	0.001262126	5.48E-06	1.20E-02	1.88E-03	8.29E-04
450	6.66E-06	0.012722535	0.002391076	0.001232254	6.06E-06	1.22E-02	1.92E-03	8.20E-04
451	4.99E-06	0.01271379	0.002447598	0.001203528	6.31E-06	1.22E-02	1.98E-03	8.10E-04
452	3.33E-06	0.012705046	0.002504119	0.001174801	6.55E-06	1.23E-02	2.04E-03	8.01E-04
453	1.66E-06	0.012696302	0.002560641	0.001146075	6.80E-06	1.23E-02	2.09E-03	7.92E-04
454	0	0.012687558	0.002617163	0.001117348	7.05E-06	1.24E-02	2.15E-03	7.82E-04
455	7.55E-07	0.012634647	0.002673489	0.001103602	7.30E-06	1.24E-02	2.21E-03	7.73E-04
456	1.51E-06	0.012581736	0.002729815	0.001089856	7.55E-06	1.24E-02	2.27E-03	7.64E-04
457	2.27E-06	0.012528825	0.002786141	0.001076109	7.80E-06	1.25E-02	2.33E-03	7.54E-04
458	3.02E-06	0.012475914	0.002842467	0.001062363	8.05E-06	1.25E-02	2.39E-03	7.45E-04
459	3.78E-06	0.012423003	0.002898793	0.001048617	8.29E-06	1.25E-02	2.44E-03	7.36E-04
460	3.02E-06	0.012374858	0.002993057	0.001061701	8.54E-06	1.26E-02	2.50E-03	7.26E-04
461	2.27E-06	0.012326714	0.003087322	0.001074786	8.59E-06	1.26E-02	2.62E-03	7.44E-04
462	1.51E-06	0.012278569	0.003181587	0.001087871	8.64E-06	1.26E-02	2.74E-03	7.62E-04
463	7.55E-07	0.012230425	0.003275851	0.001100955	8.69E-06	1.27E-02	2.87E-03	7.80E-04
464	0	0.012182281	0.003370116	0.00111404	8.74E-06	1.27E-02	2.99E-03	7.97E-04
465	0	0.012139471	0.003486942	0.001130087	8.80E-06	1.28E-02	3.11E-03	8.15E-04
466	0	0.012096662	0.003603768	0.001146134	8.85E-06	1.28E-02	3.23E-03	8.33E-04
467	0	0.012053853	0.003720594	0.001162181	8.90E-06	1.28E-02	3.35E-03	8.50E-04
468	0	0.012011044	0.00383742	0.001178228	8.95E-06	1.29E-02	3.47E-03	8.68E-04
469	0	0.011968234	0.003954246	0.001194275	9.00E-06	1.29E-02	3.59E-03	8.86E-04
470	0	0.011822973	0.004041782	0.001212762	9.33E-06	1.28E-02	3.67E-03	8.98E-04
471	0	0.011677711	0.004129318	0.001231248	9.66E-06	1.27E-02	3.75E-03	9.10E-04
472	0	0.011532449	0.004216854	0.001249735	9.99E-06	1.26E-02	3.83E-03	9.22E-04
473	0	0.011387187	0.00430439	0.001268221	1.03E-05	1.26E-02	3.90E-03	9.34E-04
474	0	0.011241925	0.004391926	0.001286708	1.07E-05	1.25E-02	3.98E-03	9.46E-04
475	2.88E-06	0.011090671	0.004429247	0.001288139	1.10E-05	1.24E-02	4.06E-03	9.58E-04
476	5.76E-06	0.010939417	0.004466568	0.001289569	1.13E-05	1.23E-02	4.14E-03	9.70E-04
477	8.65E-06	0.010788163	0.004503889	0.001291	1.16E-05	1.22E-02	4.21E-03	9.82E-04
478	1.15E-05	0.010636908	0.004541209	0.00129243	1.20E-05	1.21E-02	4.29E-03	9.94E-04
479	1.44E-05	0.010485654	0.00457853	0.001293861	1.23E-05	1.20E-02	4.37E-03	1.01E-03
480	1.73E-05	0.0103344	0.004615851	0.001295292	1.26E-05	1.20E-02	4.45E-03	1.02E-03
481	1.96E-05	0.010179401	0.004648923	0.001287324	1.30E-05	1.19E-02	4.53E-03	1.03E-03
482	2.19E-05	0.010024401	0.004681995	0.001279356	1.21E-05	1.17E-02	4.58E-03	1.03E-03
483	2.42E-05	0.009869402	0.004715067	0.001271388	1.12E-05	1.15E-02	4.64E-03	1.02E-03
484	2.65E-05	0.009714403	0.004748138	0.00126342	1.03E-05	1.13E-02	4.70E-03	1.02E-03
485	2.88E-05	0.009559404	0.00478121	0.001255451	9.39E-06	1.12E-02	4.75E-03	1.01E-03
486	2.49E-05	0.009372247	0.004819912	0.001241085	8.50E-06	1.10E-02	4.81E-03	1.01E-03
487	2.09E-05	0.00918509	0.004858615	0.001226718	7.60E-06	1.08E-02	4.87E-03	1.00E-03
488	1.70E-05	0.008997933	0.004897317	0.001212352	6.71E-06	1.06E-02	4.92E-03	9.97E-04
489	1.30E-05	0.008810777	0.004936019	0.001197985	5.81E-06	1.04E-02	4.98E-03	9.92E-04
490	9.04E-06	0.00862362	0.004974721	0.001183618	4.92E-06	1.03E-02	5.04E-03	9.88E-04
491	1.10E-05	0.008401651	0.005074983	0.001182966	1.09E-05	1.00E-02	5.14E-03	9.97E-04
492	1.30E-05	0.008179682	0.005175244	0.001182313	1.68E-05	9.78E-03	5.25E-03	1.01E-03
493	1.49E-05	0.007957713	0.005275506	0.00118166	2.27E-05	9.54E-03	5.36E-03	1.02E-03
494	1.69E-05	0.007735744	0.005375767	0.001181007	2.87E-05	9.30E-03	5.46E-03	1.03E-03
495	1.52E-05	0.007581466	0.005489073	0.001192422	3.46E-05	9.06E-03	5.57E-03	1.03E-03
496	1.36E-05	0.007427189	0.005602378	0.001203836	4.05E-05	8.82E-03	5.67E-03	1.04E-03
497	1.20E-05	0.007272912	0.005715684	0.001215251	4.65E-05	8.58E-03	5.78E-03	1.05E-03
498	1.04E-05	0.007118635	0.00582899	0.001226665	5.24E-05	8.33E-03	5.89E-03	1.06E-03
499	8.74E-06	0.006964358	0.005942295	0.00123808	5.84E-05	8.09E-03	5.99E-03	1.07E-03
500	7.12E-06	0.006810081	0.006055601	0.001249494	6.43E-05	7.85E-03	6.10E-03	1.08E-03
501	5.70E-06	0.006645049	0.006235362	0.001286104	5.85E-05	7.63E-03	6.25E-03	1.12E-03
502	4.27E-06	0.006480018	0.006415124	0.001322713	5.28E-05	7.41E-03	6.40E-03	1.15E-03
503	2.85E-06	0.006314986	0.006594886	0.001359322	4.70E-05	7.18E-03	6.55E-03	1.18E-03
504	1.42E-06	0.006149955	0.006774647	0.001395932	4.13E-05	6.96E-03	6.70E-03	1.22E-03
505	0	0.005984923	0.006954409	0.001432541	3.55E-05	6.74E-03	6.85E-03	1.25E-03
506	3.75E-06	0.005788314	0.007101004	0.001470646	2.97E-05	6.52E-03	7.00E-03	1.29E-03
507	7.50E-06	0.005591705	0.007247599	0.001508752	2.40E-05	6.29E-03	7.15E-03	1.32E-03
508	1.12E-05	0.005395096	0.007394194	0.001546857	1.82E-05	6.07E-03	7.30E-03	1.36E-03
509	1.50E-05	0.005198486	0.007540789	0.001584963	1.25E-05	5.85E-03	7.45E-03	1.39E-03
510	1.87E-05	0.005001877	0.007687384	0.001623068	6.69E-06	5.63E-03	7.60E-03	1.43E-03
511	1.63E-05	0.004795879	0.007778973	0.001692424	6.09E-06	5.43E-03	7.71E-03	1.50E-03
512	1.38E-05	0.00458988	0.007870562	0.00176178	5.48E-06	5.23E-03	7.81E-03	1.58E-03
513	1.13E-05	0.004383882	0.007962152	0.001831135	4.87E-06	5.03E-03	7.92E-03	1.65E-03
514	8.80E-06	0.004177883	0.008053741	0.001900491	4.27E-06	4.83E-03	8.02E-03	1.72E-03
515	6.31E-06	0.003971885	0.00814533	0.001969846	3.66E-06	4.63E-03	8.13E-03	1.80E-03
516	6.83E-06	0.003794845	0.008208832	0.002063498	3.06E-06	4.43E-03	8.23E-03	1.87E-03
517	7.35E-06	0.003617806	0.008272333	0.00215715	2.45E-06	4.24E-03	8.34E-03	1.95E-03
518	7.87E-06	0.003440766	0.008335835	0.002250801	1.84E-06	4.04E-03	8.44E-03	2.02E-03
519	8.39E-06	0.003263726	0.008399336	0.002344453	1.24E-06	3.84E-03	8.55E-03	2.10E-03
520	8.91E-06	0.003086686	0.008462837	0.002438104	6.32E-07	3.64E-03	8.65E-03	2.17E-03
521	7.74E-06	0.002929046	0.008484913	0.002540528	3.29E-06	3.52E-03	8.69E-03	2.21E-03
522	6.58E-06	0.002771405	0.008506988	0.002642952	5.95E-06	3.40E-03	8.72E-03	2.24E-03
523	5.41E-06	0.002613765	0.008529063	0.002745376	8.61E-06	3.28E-03	8.75E-03	2.28E-03
524	4.24E-06	0.002456124	0.008551138	0.0028478	1.13E-05	3.16E-03	8.78E-03	2.32E-03
525	7.23E-06	0.002366356	0.008568431	0.002860801	1.39E-05	3.04E-03	8.82E-03	2.35E-03
526	1.02E-05	0.002276588	0.008585723	0.002873801	1.66E-05	2.92E-03	8.85E-03	2.39E-03
527	1.32E-05	0.002186821	0.008603015	0.002886801	1.93E-05	2.80E-03	8.88E-03	2.42E-03
528	1.62E-05	0.002097053	0.008620307	0.002899802	2.19E-05	2.68E-03	8.91E-03	2.46E-03
529	1.92E-05	0.002007285	0.0086376	0.002912802	2.46E-05	2.56E-03	8.95E-03	2.50E-03
530	1.60E-05	0.001949613	0.008617832	0.002844365	2.72E-05	2.44E-03	8.98E-03	2.53E-03
531	1.28E-05	0.001891941	0.008598063	0.002775927	2.51E-05	2.36E-03	8.96E-03	2.44E-03
532	9.60E-06	0.001834269	0.008578295	0.002707489	2.30E-05	2.28E-03	8.94E-03	2.36E-03
533	6.40E-06	0.001776597	0.008558527	0.002639051	2.09E-05	2.20E-03	8.91E-03	2.27E-03
534	3.20E-06	0.001718925	0.008538759	0.002570614	1.87E-05	2.12E-03	8.89E-03	2.18E-03
535	0	0.001661253	0.008518991	0.002502176	1.66E-05	2.04E-03	8.87E-03	2.09E-03
536	6.64E-06	0.001604323	0.008485846	0.00237991	1.45E-05	1.96E-03	8.85E-03	2.00E-03
537	1.33E-05	0.001547393	0.008452702	0.002257644	1.24E-05	1.88E-03	8.83E-03	1.91E-03
538	1.99E-05	0.001490463	0.008419557	0.002135379	1.03E-05	1.79E-03	8.81E-03	1.82E-03
539	2.66E-05	0.001433533	0.008386412	0.002013113	8.13E-06	1.71E-03	8.78E-03	1.74E-03
540	3.32E-05	0.001376603	0.008353268	0.001890847	6.01E-06	1.63E-03	8.76E-03	1.65E-03
541	2.87E-05	0.00132079	0.008272322	0.00178644	3.88E-06	1.55E-03	8.74E-03	1.56E-03
542	2.42E-05	0.001264976	0.008191376	0.001682032	3.31E-06	1.50E-03	8.69E-03	1.51E-03
543	1.97E-05	0.001209163	0.00811043	0.001577625	2.74E-06	1.44E-03	8.64E-03	1.45E-03
544	1.52E-05	0.00115335	0.008029485	0.001473217	2.16E-06	1.39E-03	8.58E-03	1.40E-03
545	1.07E-05	0.001097536	0.007948539	0.00136881	1.59E-06	1.33E-03	8.53E-03	1.35E-03
546	1.01E-05	0.001049281	0.007891567	0.001317382	1.02E-06	1.28E-03	8.48E-03	1.30E-03
547	9.52E-06	0.001001026	0.007834595	0.001265954	4.43E-07	1.23E-03	8.43E-03	1.25E-03
548	8.95E-06	0.000952771	0.007777623	0.001214526	-1.31E-07	1.17E-03	8.38E-03	1.20E-03
549	8.38E-06	0.000904516	0.007720651	0.001163099	-7.04E-07	1.12E-03	8.32E-03	1.14E-03
550	7.81E-06	0.000856261	0.007663679	0.001111671	-1.28E-06	1.06E-03	8.27E-03	1.09E-03
551	8.25E-06	0.000812385	0.007590781	0.001089521	-7.98E-07	1.02E-03	8.20E-03	1.08E-03
552	8.69E-06	0.000768508	0.007517882	0.001067371	-3.19E-07	9.74E-04	8.14E-03	1.07E-03
553	9.13E-06	0.000724632	0.007444983	0.001045221	1.61E-07	9.28E-04	8.07E-03	1.06E-03
554	9.57E-06	0.000680755	0.007372084	0.001023071	6.40E-07	8.83E-04	8.00E-03	1.05E-03
555	1.00E-05	0.000636879	0.007299186	0.001000921	1.12E-06	8.37E-04	7.93E-03	1.03E-03
556	8.01E-06	0.000603829	0.007208474	0.000996179	1.60E-06	7.91E-04	7.87E-03	1.02E-03
557	6.00E-06	0.00057078	0.007117763	0.000991438	2.08E-06	7.46E-04	7.80E-03	1.01E-03
558	4.00E-06	0.00053773	0.007027052	0.000986696	2.56E-06	7.00E-04	7.73E-03	1.00E-03
559	2.00E-06	0.00050468	0.006936341	0.000981954	3.04E-06	6.55E-04	7.66E-03	9.88E-04
560	0	0.000471631	0.006845629	0.000977212	3.52E-06	6.09E-04	7.60E-03	9.77E-04
561	1.06E-06	0.000448696	0.006735851	0.000988313	3.17E-06	5.82E-04	7.49E-03	1.04E-03
562	2.11E-06	0.00042576	0.006626073	0.000999414	2.83E-06	5.55E-04	7.39E-03	1.09E-03
563	3.17E-06	0.000402825	0.006516294	0.001010515	2.48E-06	5.28E-04	7.28E-03	1.15E-03
564	4.23E-06	0.00037989	0.006406516	0.001021616	2.14E-06	5.01E-04	7.18E-03	1.21E-03
565	5.28E-06	0.000356954	0.006296738	0.001032717	1.79E-06	4.74E-04	7.08E-03	1.27E-03
566	4.43E-06	0.000343685	0.006194388	0.001086903	1.44E-06	4.47E-04	6.97E-03	1.33E-03
567	3.58E-06	0.000330417	0.006092038	0.001141089	1.10E-06	4.20E-04	6.87E-03	1.39E-03
568	2.73E-06	0.000317148	0.005989688	0.001195275	7.54E-07	3.93E-04	6.76E-03	1.45E-03
569	1.88E-06	0.000303879	0.005887338	0.001249461	4.09E-07	3.66E-04	6.66E-03	1.51E-03
570	1.03E-06	0.00029061	0.005784988	0.001303647	6.33E-08	3.39E-04	6.55E-03	1.57E-03
571	3.73E-06	0.000282824	0.005678799	0.001601193	4.14E-07	3.29E-04	6.45E-03	2.13E-03
572	6.42E-06	0.000275038	0.005572611	0.001898739	7.65E-07	3.19E-04	6.35E-03	2.70E-03
573	9.11E-06	0.000267252	0.005466422	0.002196285	1.12E-06	3.10E-04	6.25E-03	3.27E-03
574	1.18E-05	0.000259466	0.005360233	0.002493831	1.47E-06	3.00E-04	6.15E-03	3.84E-03
575	1.45E-05	0.00025168	0.005254044	0.002791377	1.82E-06	2.90E-04	6.05E-03	4.41E-03
576	1.29E-05	0.000245913	0.005147033	0.00375787	2.17E-06	2.81E-04	5.95E-03	4.97E-03
577	1.12E-05	0.000240145	0.005040021	0.004724362	2.52E-06	2.71E-04	5.85E-03	5.54E-03
578	9.59E-06	0.000234378	0.00493301	0.005690854	2.87E-06	2.61E-04	5.75E-03	6.11E-03
579	7.95E-06	0.000228611	0.004825998	0.006657347	3.22E-06	2.51E-04	5.65E-03	6.68E-03
580	6.31E-06	0.000222844	0.004718987	0.007623839	3.57E-06	2.42E-04	5.55E-03	7.25E-03
581	5.14E-06	0.000215596	0.004611158	0.00857348	3.09E-06	2.36E-04	5.42E-03	8.01E-03
582	3.97E-06	0.000208348	0.00450333	0.00952312	2.60E-06	2.30E-04	5.30E-03	8.78E-03
583	2.80E-06	0.0002011	0.004395501	0.01047276	2.12E-06	2.24E-04	5.18E-03	9.54E-03
584	1.63E-06	0.000193852	0.004287672	0.0114224	1.64E-06	2.18E-04	5.06E-03	1.03E-02
585	4.58E-07	0.000186604	0.004179844	0.01237204	1.15E-06	2.12E-04	4.94E-03	1.11E-02
586	1.69E-06	0.000184239	0.004072436	0.012689177	6.70E-07	2.06E-04	4.81E-03	1.18E-02
587	2.93E-06	0.000181874	0.003965029	0.013006313	1.86E-07	2.00E-04	4.69E-03	1.26E-02
588	4.16E-06	0.000179509	0.003857622	0.01332345	-2.98E-07	1.94E-04	4.57E-03	1.34E-02
589	5.39E-06	0.000177144	0.003750215	0.013640587	-7.82E-07	1.88E-04	4.45E-03	1.41E-02
590	6.63E-06	0.000174779	0.003642808	0.013957724	-8.68E-07	1.81E-04	4.31E-03	1.41E-02
591	5.30E-06	0.000166983	0.003524442	0.013873966	-9.54E-07	1.74E-04	4.17E-03	1.40E-02
592	3.98E-06	0.000159186	0.003406075	0.013790209	-1.04E-06	1.68E-04	4.03E-03	1.40E-02
593	2.65E-06	0.00015139	0.003287709	0.013706451	-1.13E-06	1.61E-04	3.89E-03	1.39E-02
594	1.33E-06	0.000143593	0.003169343	0.013622694	-1.21E-06	1.54E-04	3.75E-03	1.38E-02
595	0	0.000135796	0.003050977	0.013538937	-1.30E-06	1.47E-04	3.61E-03	1.38E-02
596	1.57E-06	0.000131746	0.002925108	0.013357659	-1.39E-06	1.41E-04	3.47E-03	1.37E-02
597	3.14E-06	0.000127696	0.00279924	0.013176381	-1.47E-06	1.34E-04	3.34E-03	1.37E-02
598	4.71E-06	0.000123646	0.002673372	0.012995103	-1.56E-06	1.27E-04	3.20E-03	1.36E-02
599	6.28E-06	0.000119596	0.002547503	0.012813825	-1.64E-06	1.20E-04	3.06E-03	1.36E-02
600	7.85E-06	0.000115546	0.002421635	0.012632547	-1.23E-06	1.17E-04	2.95E-03	1.34E-02
601	6.28E-06	0.000112174	0.002317522	0.012439463	-8.13E-07	1.14E-04	2.85E-03	1.33E-02
602	4.71E-06	0.000108803	0.00221341	0.01224638	-3.97E-07	1.11E-04	2.75E-03	1.32E-02
603	3.14E-06	0.000105431	0.002109297	0.012053296	1.89E-08	1.08E-04	2.64E-03	1.30E-02
604	1.57E-06	0.00010206	0.002005184	0.011860212	4.35E-07	1.05E-04	2.54E-03	1.29E-02
605	0	9.87E-05	0.001901072	0.011667128	8.51E-07	1.02E-04	2.43E-03	1.28E-02
606	0	9.59E-05	0.001807813	0.011442324	1.27E-06	9.84E-05	2.33E-03	1.26E-02
607	0	9.32E-05	0.001714555	0.01121752	1.68E-06	9.53E-05	2.23E-03	1.25E-02
608	0	9.04E-05	0.001621297	0.010992716	2.10E-06	9.22E-05	2.12E-03	1.24E-02
609	0	8.77E-05	0.001528038	0.010767912	2.51E-06	8.91E-05	2.02E-03	1.22E-02
610	0	8.49E-05	0.00143478	0.010543108	2.93E-06	8.60E-05	1.92E-03	1.21E-02
611	2.00E-06	8.52E-05	0.001363234	0.010316092	2.37E-06	8.43E-05	1.83E-03	1.18E-02
612	3.99E-06	8.56E-05	0.001291688	0.010089076	1.81E-06	8.27E-05	1.74E-03	1.16E-02
613	5.99E-06	8.59E-05	0.001220142	0.009862061	1.24E-06	8.11E-05	1.66E-03	1.14E-02
614	7.98E-06	8.63E-05	0.001148596	0.009635045	6.82E-07	7.94E-05	1.57E-03	1.11E-02
615	9.98E-06	8.66E-05	0.00107705	0.009408029	1.20E-07	7.78E-05	1.48E-03	1.09E-02
616	1.13E-05	8.58E-05	0.001023285	0.009176695	-4.41E-07	7.61E-05	1.40E-03	1.06E-02
617	1.26E-05	8.50E-05	0.000969519	0.00894536	-1.00E-06	7.45E-05	1.31E-03	1.04E-02
618	1.39E-05	8.42E-05	0.000915754	0.008714026	-1.56E-06	7.29E-05	1.23E-03	1.02E-02
619	1.52E-05	8.35E-05	0.000861989	0.008482692	-2.13E-06	7.12E-05	1.14E-03	9.91E-03
620	1.65E-05	8.27E-05	0.000808224	0.008251357	-2.69E-06	6.96E-05	1.05E-03	9.67E-03
621	1.56E-05	8.26E-05	0.000772946	0.008061221	-2.34E-06	6.97E-05	1.01E-03	9.48E-03
622	1.47E-05	8.24E-05	0.000737668	0.007871086	-2.00E-06	6.98E-05	9.74E-04	9.28E-03
623	1.38E-05	8.23E-05	0.000702391	0.00768095	-1.65E-06	7.00E-05	9.34E-04	9.08E-03
624	1.28E-05	8.22E-05	0.000667113	0.007490815	-1.30E-06	7.01E-05	8.94E-04	8.89E-03
625	1.19E-05	8.21E-05	0.000631835	0.007300679	-9.55E-07	7.02E-05	8.54E-04	8.69E-03
626	1.29E-05	8.29E-05	0.000607435	0.007133666	-6.09E-07	7.03E-05	8.14E-04	8.49E-03
627	1.40E-05	8.37E-05	0.000583034	0.006966653	-2.62E-07	7.05E-05	7.74E-04	8.30E-03
628	1.50E-05	8.45E-05	0.000558634	0.00679964	8.49E-08	7.06E-05	7.34E-04	8.10E-03
629	1.60E-05	8.53E-05	0.000534233	0.006632627	4.32E-07	7.07E-05	6.95E-04	7.91E-03
630	1.71E-05	8.62E-05	0.000509833	0.006465614	7.78E-07	7.08E-05	6.55E-04	7.71E-03
631	1.94E-05	8.71E-05	0.000491788	0.006292605	4.86E-07	7.18E-05	6.34E-04	7.54E-03
632	2.17E-05	8.80E-05	0.000473742	0.006119597	1.93E-07	7.27E-05	6.13E-04	7.37E-03
633	2.40E-05	8.89E-05	0.000455697	0.005946588	-9.99E-08	7.37E-05	5.92E-04	7.20E-03
634	2.63E-05	8.98E-05	0.000437652	0.005773579	-3.93E-07	7.46E-05	5.71E-04	7.03E-03
635	2.86E-05	9.07E-05	0.000419607	0.005600571	-6.85E-07	7.56E-05	5.49E-04	6.86E-03
636	2.56E-05	9.15E-05	0.000407471	0.005476885	-9.78E-07	7.65E-05	5.28E-04	6.69E-03
637	2.25E-05	9.23E-05	0.000395336	0.0053532	-1.27E-06	7.75E-05	5.07E-04	6.52E-03
638	1.95E-05	9.31E-05	0.000383201	0.005229515	-1.56E-06	7.84E-05	4.86E-04	6.35E-03
639	1.64E-05	9.39E-05	0.000371065	0.005105829	-1.86E-06	7.94E-05	4.65E-04	6.18E-03
640	1.34E-05	9.48E-05	0.00035893	0.004982144	-2.15E-06	8.03E-05	4.44E-04	6.00E-03
641	1.03E-05	9.56E-05	0.000346795	0.004858458	-2.44E-06	8.13E-05	4.23E-04	5.83E-03
642	1.27E-05	9.64E-05	0.000335291	0.004726514	-1.99E-06	8.22E-05	4.08E-04	5.68E-03
643	1.52E-05	9.72E-05	0.000323787	0.00459457	-1.54E-06	8.31E-05	3.93E-04	5.53E-03
644	1.76E-05	9.81E-05	0.000312283	0.004462625	-1.09E-06	8.40E-05	3.77E-04	5.38E-03
645	2.01E-05	9.89E-05	0.000300779	0.004330681	-6.37E-07	8.49E-05	3.62E-04	5.22E-03
646	2.25E-05	9.97E-05	0.000289275	0.004198736	-1.86E-07	8.58E-05	3.47E-04	5.07E-03
647	2.25E-05	0.000100778	0.000279676	0.004076418	2.65E-07	8.68E-05	3.32E-04	4.92E-03
648	2.25E-05	0.000101813	0.000270077	0.003954099	7.17E-07	8.77E-05	3.16E-04	4.76E-03
649	2.25E-05	0.000102847	0.000260478	0.00383178	1.17E-06	8.86E-05	3.01E-04	4.61E-03
650	2.25E-05	0.000103882	0.000250879	0.003709462	1.62E-06	8.95E-05	2.86E-04	4.46E-03
651	2.25E-05	0.000104917	0.00024128	0.003587143	2.07E-06	9.04E-05	2.71E-04	4.30E-03
652	2.25E-05	0.000103677	0.000235785	0.003474986	1.48E-06	9.07E-05	2.62E-04	4.18E-03
653	2.25E-05	0.000102437	0.000230289	0.003362828	8.81E-07	9.10E-05	2.52E-04	4.06E-03
654	2.25E-05	0.000101197	0.000224794	0.00325067	2.87E-07	9.13E-05	2.43E-04	3.94E-03
655	2.25E-05	1.00E-04	0.000219299	0.003138513	-3.07E-07	9.16E-05	2.34E-04	3.82E-03
656	2.25E-05	9.87E-05	0.000213804	0.003026355	-9.02E-07	9.20E-05	2.25E-04	3.70E-03
657	2.25E-05	0.000101288	0.000208918	0.00292162	-1.50E-06	9.23E-05	2.16E-04	3.58E-03
658	2.25E-05	0.000103859	0.000204033	0.002816885	-2.09E-06	9.26E-05	2.07E-04	3.46E-03
659	2.25E-05	0.000106429	0.000199148	0.00271215	-2.69E-06	9.29E-05	1.98E-04	3.33E-03
660	2.25E-05	0.000109	0.000194263	0.002607415	-3.28E-06	9.32E-05	1.89E-04	3.21E-03
661	2.25E-05	0.000108812	0.000192651	0.002525461	-2.78E-06	9.33E-05	1.87E-04	3.12E-03
662	2.25E-05	0.000108624	0.000191038	0.002443507	-2.28E-06	9.34E-05	1.86E-04	3.03E-03
663	2.25E-05	0.000108436	0.000189425	0.002361553	-1.77E-06	9.35E-05	1.84E-04	2.94E-03
664	2.25E-05	0.000108247	0.000187813	0.002279599	-1.27E-06	9.36E-05	1.82E-04	2.85E-03
665	2.25E-05	0.000108059	0.0001862	0.002197645	-7.71E-07	9.36E-05	1.81E-04	2.76E-03
666	2.25E-05	0.000104233	0.000183889	0.002115078	-2.69E-07	9.37E-05	1.79E-04	2.67E-03
667	2.25E-05	0.000100407	0.000181579	0.00203251	2.32E-07	9.38E-05	1.78E-04	2.58E-03
668	2.25E-05	9.66E-05	0.000179268	0.001949942	7.34E-07	9.39E-05	1.76E-04	2.49E-03
669	2.25E-05	9.28E-05	0.000176957	0.001867375	1.24E-06	9.40E-05	1.75E-04	2.40E-03
670	2.25E-05	8.89E-05	0.000174646	0.001784807	1.74E-06	9.41E-05	1.73E-04	2.31E-03
671	2.25E-05	8.95E-05	0.000168498	0.001671202	1.73E-06	8.82E-05	1.63E-04	2.16E-03
672	2.25E-05	9.01E-05	0.000162349	0.001557596	1.73E-06	8.23E-05	1.54E-04	2.01E-03
673	2.25E-05	9.06E-05	0.000156201	0.001443991	1.73E-06	7.64E-05	1.44E-04	1.85E-03
674	2.25E-05	9.12E-05	0.000150052	0.001330385	1.73E-06	7.05E-05	1.34E-04	1.70E-03
675	2.25E-05	9.18E-05	0.000143904	0.001216779	1.72E-06	6.46E-05	1.25E-04	1.55E-03
676	2.25E-05	9.24E-05	0.000137756	0.001103174	1.72E-06	5.88E-05	1.15E-04	1.40E-03
677	2.25E-05	8.63E-05	0.000128187	0.000968307	1.72E-06	5.29E-05	1.05E-04	1.24E-03
678	2.25E-05	8.03E-05	0.000118619	0.00083344	1.71E-06	4.70E-05	9.54E-05	1.09E-03
679	2.25E-05	7.42E-05	0.000109051	0.000698573	1.71E-06	4.11E-05	8.57E-05	9.37E-04
680	2.25E-05	6.82E-05	9.95E-05	0.000563706	1.71E-06	3.52E-05	7.60E-05	7.85E-04
681	2.25E-05	6.21E-05	8.99E-05	0.000428839	1.38E-06	3.24E-05	7.03E-05	7.20E-04
682	2.25E-05	5.97E-05	8.55E-05	0.000382101	1.04E-06	2.96E-05	6.47E-05	6.55E-04
683	2.25E-05	5.74E-05	8.10E-05	0.000335364	7.13E-07	2.68E-05	5.90E-05	5.90E-04
684	2.25E-05	5.50E-05	7.66E-05	0.000288627	3.81E-07	2.40E-05	5.34E-05	5.25E-04
685	2.25E-05	5.26E-05	7.22E-05	0.00024189	4.97E-08	2.12E-05	4.77E-05	4.61E-04
686	2.25E-05	5.02E-05	6.77E-05	0.000195153	-2.82E-07	1.83E-05	4.21E-05	3.96E-04
687	2.25E-05	5.01E-05	6.72E-05	0.000184577	-6.13E-07	1.55E-05	3.64E-05	3.31E-04
688	2.25E-05	5.00E-05	6.68E-05	0.000174	-9.45E-07	1.27E-05	3.08E-05	2.66E-04
689	2.25E-05	4.99E-05	6.63E-05	0.000163424	-1.28E-06	9.92E-06	2.51E-05	2.01E-04
690	2.25E-05	4.97E-05	6.58E-05	0.000152848	-1.61E-06	7.11E-06	1.95E-05	1.36E-04
691	2.25E-05	4.96E-05	6.54E-05	0.000142271	-1.45E-06	6.64E-06	1.84E-05	1.27E-04
692	2.25E-05	5.06E-05	6.58E-05	0.000133809	-1.29E-06	6.17E-06	1.74E-05	1.17E-04
693	2.25E-05	5.15E-05	6.62E-05	0.000125346	-1.13E-06	5.71E-06	1.63E-05	1.07E-04
694	2.25E-05	5.24E-05	6.66E-05	0.000116883	-9.66E-07	5.24E-06	1.52E-05	9.78E-05
695	2.25E-05	5.33E-05	6.71E-05	0.00010842	-8.05E-07	4.77E-06	1.42E-05	8.82E-05
696	2.25E-05	5.10E-05	6.66E-05	0.000102976	-6.45E-07	4.30E-06	1.31E-05	7.86E-05
697	2.25E-05	4.86E-05	6.61E-05	9.75E-05	-4.84E-07	3.83E-06	1.21E-05	6.90E-05
698	2.25E-05	4.62E-05	6.56E-05	9.21E-05	-3.24E-07	3.37E-06	1.10E-05	5.93E-05
699	2.25E-05	4.39E-05	6.52E-05	8.66E-05	-1.63E-07	2.90E-06	9.96E-06	4.97E-05
700	2.25E-05	4.15E-05	6.47E-05	8.12E-05	-2.73E-09	2.43E-06	8.90E-06	4.01E-05
701					-1.66E-06	2.07E-06	7.56E-06	3.54E-05
702					-3.31E-06	1.71E-06	6.21E-06	3.08E-05
703					-4.96E-06	1.35E-06	4.87E-06	2.61E-05
704					-6.61E-06	9.90E-07	3.53E-06	2.15E-05
705					-5.94E-06	9.10E-07	3.24E-06	1.96E-05
706					-5.27E-06	8.31E-07	2.95E-06	1.78E-05
707					-4.60E-06	7.51E-07	2.66E-06	1.60E-05
708					-3.92E-06	6.71E-07	2.37E-06	1.41E-05
709					-3.25E-06	5.91E-07	2.09E-06	1.23E-05
710					-2.58E-06	5.12E-07	1.80E-06	1.05E-05
711					-1.91E-06	4.32E-07	1.51E-06	8.66E-06
712					-1.23E-06	3.52E-07	1.22E-06	6.83E-06
713					-5.62E-07	2.72E-07	9.32E-07	5.00E-06
714					1.10E-07	1.93E-07	6.44E-07	3.18E-06
715					1.07E-07	1.79E-07	5.90E-07	2.88E-06
716					1.03E-07	1.65E-07	5.36E-07	2.59E-06
717					1.00E-07	1.51E-07	4.81E-07	2.30E-06
718					9.70E-08	1.37E-07	4.27E-07	2.01E-06
719					9.38E-08	1.22E-07	3.72E-07	1.72E-06
720					9.05E-08	1.08E-07	3.18E-07	1.43E-06
721					8.73E-08	9.44E-08	2.64E-07	1.13E-06
722					8.41E-08	8.04E-08	2.09E-07	8.43E-07
723					4.65E-08	7.18E-08	1.99E-07	8.08E-07
724					8.84E-09	6.31E-08	1.89E-07	7.74E-07
725					-2.88E-08	5.44E-08	1.79E-07	7.39E-07
726					-6.64E-08	4.58E-08	1.69E-07	7.04E-07
727					-1.04E-07	3.71E-08	1.58E-07	6.70E-07
728					-1.42E-07	2.85E-08	1.48E-07	6.35E-07
729					-1.79E-07	1.98E-08	1.38E-07	6.00E-07
730					-2.17E-07	1.12E-08	1.28E-07	5.66E-07
731					-2.55E-07	2.51E-09	1.18E-07	5.31E-07
732					-2.92E-07	-6.14E-09	1.08E-07	4.96E-07
733					-2.72E-07	-8.61E-09	1.04E-07	4.80E-07
734					-2.53E-07	-1.11E-08	1.01E-07	4.65E-07
735					-2.33E-07	-1.35E-08	9.76E-08	4.49E-07
736					-2.13E-07	-1.60E-08	9.43E-08	4.33E-07
737					-1.93E-07	-1.84E-08	9.10E-08	4.17E-07
738					-1.73E-07	-2.09E-08	8.77E-08	4.02E-07
739					-1.53E-07	-2.34E-08	8.44E-08	3.86E-07
740					-1.34E-07	-2.58E-08	8.11E-08	3.70E-07
741					-1.14E-07	-2.83E-08	7.78E-08	3.54E-07
742					-9.39E-08	-3.08E-08	7.45E-08	3.38E-07
743					-7.43E-08	-2.68E-08	7.08E-08	3.17E-07
744					-5.47E-08	-2.28E-08	6.71E-08	2.96E-07
745					-3.51E-08	-1.88E-08	6.34E-08	2.75E-07
746					-1.55E-08	-1.49E-08	5.96E-08	2.54E-07
747					4.08E-09	-1.09E-08	5.59E-08	2.33E-07
748					2.37E-08	-6.91E-09	5.22E-08	2.12E-07
749					4.33E-08	-2.93E-09	4.85E-08	1.91E-07
750					6.29E-08	1.04E-09	4.48E-08	1.70E-07
751					8.25E-08	5.01E-09	4.11E-08	1.48E-07
752					1.02E-07	8.99E-09	3.74E-08	1.27E-07
753					1.04E-07	8.41E-09	3.59E-08	1.21E-07
754					1.06E-07	7.84E-09	3.45E-08	1.15E-07
755					1.08E-07	7.26E-09	3.30E-08	1.09E-07
756					1.10E-07	6.68E-09	3.16E-08	1.03E-07
757					1.12E-07	6.11E-09	3.01E-08	9.64E-08
758					1.14E-07	5.53E-09	2.87E-08	9.02E-08
759					1.16E-07	4.96E-09	2.72E-08	8.41E-08
760					1.18E-07	4.38E-09	2.57E-08	7.79E-08
761					1.20E-07	3.80E-09	2.43E-08	7.17E-08
762					1.22E-07	3.23E-09	2.28E-08	6.55E-08
763					1.24E-07	2.65E-09	2.14E-08	5.93E-08
764					1.26E-07	2.07E-09	1.99E-08	5.31E-08
765					1.27E-07	1.50E-09	1.85E-08	4.70E-08
766					7.11E-08	2.56E-09	2.08E-08	4.71E-08
767					1.46E-08	3.63E-09	2.31E-08	4.73E-08
768					-4.18E-08	4.69E-09	2.54E-08	4.75E-08
769					-9.82E-08	5.76E-09	2.77E-08	4.77E-08
770					-1.55E-07	6.82E-09	2.99E-08	4.78E-08
771					-2.11E-07	7.89E-09	3.22E-08	4.80E-08
772					-2.07E-07	7.14E-09	3.43E-08	4.67E-08
773					-2.02E-07	6.38E-09	3.64E-08	4.53E-08
774					-1.98E-07	5.63E-09	3.85E-08	4.40E-08
775					-1.94E-07	4.88E-09	4.06E-08	4.26E-08
776					-1.89E-07	4.12E-09	4.26E-08	4.13E-08
777					-1.85E-07	3.37E-09	4.47E-08	4.00E-08
778					-1.81E-07	2.62E-09	4.68E-08	3.86E-08
779					-1.76E-07	1.86E-09	4.89E-08	3.73E-08
780					-1.72E-07	1.11E-09	5.10E-08	3.59E-08
781					-1.68E-07	3.59E-10	5.30E-08	3.46E-08
782					-1.63E-07	-3.94E-10	5.51E-08	3.33E-08
783					-1.51E-07	-1.06E-09	5.04E-08	3.17E-08
784					-1.39E-07	-1.73E-09	4.57E-08	3.02E-08
785					-1.27E-07	-2.40E-09	4.10E-08	2.86E-08
786					-1.16E-07	-3.07E-09	3.63E-08	2.71E-08
787					-1.04E-07	-3.74E-09	3.16E-08	2.55E-08
788					-9.18E-08	-4.41E-09	2.69E-08	2.40E-08
789					-7.99E-08	-5.08E-09	2.22E-08	2.24E-08
790					-6.80E-08	-5.75E-09	1.75E-08	2.09E-08
791					-5.61E-08	-6.42E-09	1.28E-08	1.93E-08
792					-5.26E-08	-6.75E-09	1.30E-08	1.74E-08
793					-4.90E-08	-7.09E-09	1.32E-08	1.54E-08
794					-4.55E-08	-7.43E-09	1.34E-08	1.34E-08
795					-4.20E-08	-7.76E-09	1.35E-08	1.15E-08
796					-3.85E-08	-8.10E-09	1.37E-08	9.48E-09
797					-3.50E-08	-8.43E-09	1.39E-08	7.51E-09
798					-3.15E-08	-8.77E-09	1.41E-08	5.54E-09
799					-2.80E-08	-9.10E-09	1.43E-08	3.57E-09
800					-2.45E-08	-9.44E-09	1.45E-08	1.59E-09
801					-2.10E-08	-9.77E-09	1.47E-08	-3.77E-10
802					-4.92E-08	-9.93E-09	1.54E-08	-2.46E-10
803					-7.75E-08	-1.01E-08	1.61E-08	-1.15E-10
804					-1.06E-07	-1.02E-08	1.68E-08	1.68E-11
805					-1.34E-07	-1.04E-08	1.75E-08	1.48E-10
806					-1.62E-07	-1.05E-08	1.82E-08	2.79E-10
807					-1.91E-07	-1.07E-08	1.88E-08	4.11E-10
808					-2.19E-07	-1.09E-08	1.95E-08	5.42E-10
809					-2.47E-07	-1.10E-08	2.02E-08	6.73E-10
810					-2.75E-07	-1.12E-08	2.09E-08	8.05E-10
811					-3.04E-07	-1.13E-08	2.16E-08	9.36E-10
812					-2.81E-07	-1.03E-08	2.04E-08	2.33E-09
813					-2.58E-07	-9.33E-09	1.92E-08	3.73E-09
814					-2.35E-07	-8.33E-09	1.80E-08	5.13E-09
815					-2.12E-07	-7.34E-09	1.68E-08	6.52E-09
816					-1.89E-07	-6.34E-09	1.56E-08	7.92E-09
817					-1.66E-07	-5.35E-09	1.44E-08	9.32E-09
818					-1.43E-07	-4.35E-09	1.32E-08	1.07E-08
819					-1.21E-07	-3.36E-09	1.20E-08	1.21E-08
820					-9.76E-08	-2.37E-09	1.08E-08	1.35E-08
821					-7.48E-08	-1.37E-09	9.57E-09	1.49E-08
822					-5.19E-08	-3.77E-10	8.37E-09	1.63E-08
823					-2.90E-08	6.17E-10	7.17E-09	1.77E-08
824					-6.10E-09	1.61E-09	5.96E-09	1.91E-08
825					-1.49E-08	2.60E-09	6.63E-09	1.80E-08
826					-2.37E-08	3.60E-09	7.29E-09	1.69E-08
827					-3.25E-08	4.59E-09	7.96E-09	1.58E-08
828					-4.13E-08	5.58E-09	8.63E-09	1.47E-08
829					-5.01E-08	6.57E-09	9.29E-09	1.36E-08
830					-4.46E-08	6.51E-09	1.07E-08	1.53E-08
831					-3.91E-08	6.45E-09	1.20E-08	1.71E-08
832					-3.36E-08	6.39E-09	1.34E-08	1.88E-08
833					-2.81E-08	6.33E-09	1.47E-08	2.05E-08
834					-2.26E-08	6.26E-09	1.61E-08	2.22E-08
835					-1.71E-08	6.20E-09	1.75E-08	2.39E-08
836					-1.16E-08	6.14E-09	1.88E-08	2.56E-08
837					-6.15E-09	6.08E-09	2.02E-08	2.73E-08
838					-6.61E-10	6.02E-09	2.16E-08	2.90E-08
839					4.83E-09	5.96E-09	2.29E-08	3.07E-08
840					1.03E-08	5.90E-09	2.43E-08	3.24E-08
841					1.58E-08	5.84E-09	2.57E-08	3.41E-08
842					2.13E-08	5.77E-09	2.70E-08	3.58E-08
843					1.58E-08	4.93E-09	2.81E-08	3.42E-08
844					1.03E-08	4.08E-09	2.91E-08	3.27E-08
845					4.81E-09	3.24E-09	3.01E-08	3.11E-08
846					-6.86E-10	2.39E-09	3.12E-08	2.96E-08
847					-6.19E-09	1.54E-09	3.22E-08	2.80E-08
848					-1.17E-08	6.96E-10	3.32E-08	2.65E-08
849					-1.72E-08	-1.51E-10	3.43E-08	2.49E-08
850					-2.27E-08	-9.97E-10	3.53E-08	2.34E-08
851					-2.82E-08	-1.84E-09	3.64E-08	2.18E-08
852					-3.37E-08	-2.69E-09	3.74E-08	2.03E-08
853					-3.92E-08	-3.54E-09	3.84E-08	1.87E-08
854					-4.63E-08	-6.33E-09	3.62E-08	1.98E-08
855					-5.34E-08	-9.13E-09	3.39E-08	2.08E-08
856					-6.04E-08	-1.19E-08	3.16E-08	2.19E-08
857					-6.75E-08	-1.47E-08	2.94E-08	2.29E-08
858					-7.46E-08	-1.75E-08	2.71E-08	2.40E-08
859					-8.17E-08	-2.03E-08	2.49E-08	2.50E-08
860					-8.88E-08	-2.31E-08	2.26E-08	2.61E-08
861					-9.58E-08	-2.59E-08	2.03E-08	2.71E-08
862					-1.03E-07	-2.87E-08	1.81E-08	2.82E-08
863					-1.10E-07	-3.15E-08	1.58E-08	2.92E-08
864					-1.01E-07	-2.85E-08	1.52E-08	2.59E-08
865					-9.20E-08	-2.55E-08	1.45E-08	2.25E-08
866					-8.30E-08	-2.25E-08	1.39E-08	1.92E-08
867					-7.40E-08	-1.95E-08	1.32E-08	1.59E-08
868					-6.50E-08	-1.65E-08	1.26E-08	1.25E-08
869					-5.60E-08	-1.35E-08	1.19E-08	9.22E-09
870					-4.70E-08	-1.05E-08	1.13E-08	5.88E-09
871					-3.80E-08	-7.51E-09	1.06E-08	2.55E-09
872					-2.90E-08	-4.51E-09	9.95E-09	-7.85E-10
873					-2.00E-08	-1.52E-09	9.30E-09	-4.12E-09
874					-1.77E-08	-1.79E-09	8.68E-09	-3.34E-09
875					-1.54E-08	-2.06E-09	8.07E-09	-2.57E-09
876					-1.32E-08	-2.33E-09	7.45E-09	-1.79E-09
877					-1.09E-08	-2.60E-09	6.83E-09	-1.02E-09
878					-8.67E-09	-2.87E-09	6.21E-09	-2.42E-10
879					-6.41E-09	-3.15E-09	5.60E-09	5.33E-10
880					-4.15E-09	-3.42E-09	4.98E-09	1.31E-09
881					-1.89E-09	-3.69E-09	4.36E-09	2.08E-09
882					3.65E-10	-3.96E-09	3.75E-09	2.86E-09
883					2.62E-09	-4.23E-09	3.13E-09	3.63E-09
884					4.88E-09	-4.50E-09	2.51E-09	4.41E-09
885					8.94E-09	-3.10E-09	2.69E-09	6.23E-09
886					1.30E-08	-1.70E-09	2.88E-09	8.05E-09
887					1.71E-08	-3.05E-10	3.06E-09	9.87E-09
888					2.11E-08	1.09E-09	3.24E-09	1.17E-08
889					2.52E-08	2.49E-09	3.42E-09	1.35E-08
890					2.68E-08	3.34E-09	3.87E-09	1.45E-08
891					2.85E-08	4.18E-09	4.31E-09	1.55E-08
892					3.02E-08	5.03E-09	4.76E-09	1.65E-08
893					3.18E-08	5.87E-09	5.21E-09	1.75E-08
894					3.35E-08	6.71E-09	5.65E-09	1.85E-08
895					3.51E-08	7.56E-09	6.10E-09	1.94E-08
896					3.68E-08	8.40E-09	6.55E-09	2.04E-08
897					3.84E-08	9.25E-09	6.99E-09	2.14E-08
898					4.01E-08	1.01E-08	7.44E-09	2.24E-08
899					4.17E-08	1.09E-08	7.88E-09	2.34E-08
900					4.34E-08	1.18E-08	8.33E-09	2.44E-08
901					4.50E-08	1.26E-08	8.78E-09	2.54E-08
902					4.67E-08	1.35E-08	9.22E-09	2.64E-08
903					4.83E-08	1.43E-08	9.67E-09	2.74E-08
904					5.00E-08	1.52E-08	1.01E-08	2.84E-08
905					5.16E-08	1.60E-08	1.06E-08	2.93E-08
906					5.33E-08	1.68E-08	1.10E-08	3.03E-08
907					5.43E-08	2.04E-08	9.60E-09	2.48E-08
908					5.54E-08	2.39E-08	8.19E-09	1.93E-08
909					5.64E-08	2.74E-08	6.78E-09	1.38E-08
910					5.35E-08	2.36E-08	4.17E-09	9.51E-09
911					5.05E-08	1.98E-08	1.55E-09	5.19E-09
912					4.76E-08	1.59E-08	-1.06E-09	8.72E-10
913					4.46E-08	1.21E-08	-3.67E-09	-3.45E-09
914					4.17E-08	8.27E-09	-6.28E-09	-7.76E-09
915					3.87E-08	4.45E-09	-8.89E-09	-1.21E-08
916					3.58E-08	6.19E-10	-1.15E-08	-1.64E-08
917					3.28E-08	-3.21E-09	-1.41E-08	-2.07E-08
918					2.99E-08	-7.04E-09	-1.67E-08	-2.50E-08
919					2.69E-08	-1.09E-08	-1.93E-08	-2.94E-08
920					2.40E-08	-1.47E-08	-2.20E-08	-3.37E-08
921					2.10E-08	-1.85E-08	-2.46E-08	-3.80E-08
922					2.29E-08	-1.86E-08	-2.71E-08	-3.86E-08
923					2.47E-08	-1.88E-08	-2.96E-08	-3.92E-08
924					2.65E-08	-1.89E-08	-3.22E-08	-3.98E-08
925					2.84E-08	-1.90E-08	-3.47E-08	-4.05E-08
926					3.02E-08	-1.92E-08	-3.72E-08	-4.11E-08
927					3.21E-08	-1.93E-08	-3.97E-08	-4.17E-08
928					3.39E-08	-1.94E-08	-4.23E-08	-4.23E-08
929					3.58E-08	-1.95E-08	-4.48E-08	-4.29E-08
930					3.76E-08	-1.97E-08	-4.73E-08	-4.35E-08
931					3.95E-08	-1.98E-08	-4.99E-08	-4.42E-08
932					4.13E-08	-1.99E-08	-5.24E-08	-4.48E-08
933					4.32E-08	-2.01E-08	-5.49E-08	-4.54E-08
934					4.50E-08	-2.02E-08	-5.75E-08	-4.60E-08
935					4.68E-08	-2.03E-08	-6.00E-08	-4.66E-08
936					3.01E-08	-1.88E-08	-5.92E-08	-5.34E-08
937					1.34E-08	-1.74E-08	-5.83E-08	-6.01E-08
938					-3.38E-09	-1.59E-08	-5.75E-08	-6.69E-08
939					-2.01E-08	-1.44E-08	-5.67E-08	-7.36E-08
940					-3.69E-08	-1.29E-08	-5.59E-08	-8.04E-08
941					-5.36E-08	-1.14E-08	-5.51E-08	-8.71E-08
942					-7.03E-08	-9.95E-09	-5.42E-08	-9.38E-08
943					-8.71E-08	-8.47E-09	-5.34E-08	-1.01E-07
944					-8.33E-08	-1.15E-08	-5.36E-08	-1.01E-07
945					-7.95E-08	-1.45E-08	-5.39E-08	-1.02E-07
946					-7.58E-08	-1.76E-08	-5.41E-08	-1.02E-07
947					-7.20E-08	-2.06E-08	-5.43E-08	-1.03E-07
948					-6.82E-08	-2.36E-08	-5.45E-08	-1.03E-07
949					-6.44E-08	-2.66E-08	-5.48E-08	-1.04E-07
950					-6.07E-08	-2.97E-08	-5.50E-08	-1.04E-07
951					-5.69E-08	-3.27E-08	-5.52E-08	-1.05E-07
952					-5.31E-08	-3.57E-08	-5.54E-08	-1.06E-07
953					-4.93E-08	-3.88E-08	-5.56E-08	-1.06E-07
954					-4.56E-08	-4.18E-08	-5.59E-08	-1.07E-07
955					-4.18E-08	-4.48E-08	-5.61E-08	-1.07E-07
956					-3.80E-08	-4.79E-08	-5.63E-08	-1.08E-07
957					-3.33E-08	-4.52E-08	-5.46E-08	-1.02E-07
958					-2.86E-08	-4.25E-08	-5.29E-08	-9.64E-08
959					-2.39E-08	-3.98E-08	-5.12E-08	-9.07E-08
960					-1.91E-08	-3.71E-08	-4.95E-08	-8.50E-08
961					-1.44E-08	-3.44E-08	-4.78E-08	-7.94E-08
962					-9.71E-09	-3.17E-08	-4.61E-08	-7.37E-08
963					-4.99E-09	-2.90E-08	-4.43E-08	-6.80E-08
964					-2.71E-10	-2.63E-08	-4.26E-08	-6.23E-08
965					4.45E-09	-2.36E-08	-4.09E-08	-5.67E-08
966					1.49E-08	-2.14E-08	-3.89E-08	-5.50E-08
967					2.54E-08	-1.91E-08	-3.68E-08	-5.34E-08
968					3.59E-08	-1.68E-08	-3.47E-08	-5.18E-08
969					4.64E-08	-1.45E-08	-3.27E-08	-5.02E-08
970					5.69E-08	-1.22E-08	-3.06E-08	-4.86E-08
971					6.74E-08	-9.91E-09	-2.86E-08	-4.70E-08
972					7.79E-08	-7.62E-09	-2.65E-08	-4.54E-08
973					8.84E-08	-5.33E-09	-2.44E-08	-4.38E-08
974					9.89E-08	-3.03E-09	-2.24E-08	-4.22E-08
975					1.09E-07	-7.44E-10	-2.03E-08	-4.05E-08
976					9.77E-08	-1.21E-09	-1.92E-08	-3.73E-08
977					8.59E-08	-1.68E-09	-1.80E-08	-3.41E-08
978					7.41E-08	-2.15E-09	-1.68E-08	-3.08E-08
979					6.23E-08	-2.61E-09	-1.57E-08	-2.76E-08
980					5.06E-08	-3.08E-09	-1.45E-08	-2.44E-08
981					3.88E-08	-3.55E-09	-1.34E-08	-2.11E-08
982					2.70E-08	-4.02E-09	-1.22E-08	-1.79E-08
983					1.53E-08	-4.48E-09	-1.11E-08	-1.46E-08
984					3.51E-09	-4.95E-09	-9.90E-09	-1.14E-08
985					3.11E-09	-3.68E-09	-8.61E-09	-1.04E-08
986					2.71E-09	-2.41E-09	-7.33E-09	-9.35E-09
987					2.31E-09	-1.13E-09	-6.04E-09	-8.32E-09
988					1.91E-09	1.38E-10	-4.76E-09	-7.30E-09
989					1.51E-09	1.41E-09	-3.47E-09	-6.27E-09
990					1.12E-09	2.68E-09	-2.18E-09	-5.24E-09
991					7.16E-10	3.95E-09	-8.96E-10	-4.21E-09
992					3.16E-10	5.23E-09	3.90E-10	-3.18E-09
993					-8.38E-11	6.50E-09	1.68E-09	-2.15E-09
994					-4.83E-10	7.77E-09	2.96E-09	-1.12E-09
995					-8.83E-10	9.04E-09	4.25E-09	-8.96E-11
996					-1.28E-09	1.03E-08	5.54E-09	9.40E-10
997					-1.68E-09	1.16E-08	6.82E-09	1.97E-09
998					1.64E-09	1.26E-08	5.68E-09	9.43E-11
999					4.95E-09	1.36E-08	4.54E-09	-1.78E-09
1000					8.27E-09	1.46E-08	3.40E-09	-3.66E-09
1001					1.16E-08	1.56E-08	2.26E-09	-5.53E-09
1002					1.49E-08	1.66E-08	1.12E-09	-7.41E-09
1003					1.50E-08	1.71E-08	8.94E-10	-6.99E-09
1004					1.52E-08	1.77E-08	6.66E-10	-6.58E-09
1005					1.53E-08	1.83E-08	4.39E-10	-6.16E-09
1006					1.54E-08	1.88E-08	2.11E-10	-5.75E-09
1007					1.55E-08	1.94E-08	-1.65E-11	-5.34E-09
1008					1.57E-08	2.00E-08	-2.44E-10	-4.92E-09
1009					1.58E-08	2.06E-08	-4.72E-10	-4.51E-09
1010					1.59E-08	2.11E-08	-6.99E-10	-4.09E-09
1011					1.61E-08	2.17E-08	-9.27E-10	-3.68E-09
1012					1.62E-08	2.23E-08	-1.15E-09	-3.26E-09
1013					1.63E-08	2.28E-08	-1.38E-09	-2.85E-09
1014					1.64E-08	2.34E-08	-1.61E-09	-2.44E-09
1015					1.66E-08	2.40E-08	-1.84E-09	-2.02E-09
1016					1.67E-08	2.46E-08	-2.06E-09	-1.61E-09
1017					3.30E-08	1.64E-08	-4.53E-09	-7.20E-09
1018					4.93E-08	8.21E-09	-7.00E-09	-1.28E-08
1019					6.57E-08	3.11E-11	-9.47E-09	-1.84E-08
1020					8.20E-08	-8.15E-09	-1.19E-08	-2.40E-08
1021					9.83E-08	-1.63E-08	-1.44E-08	-2.96E-08
1022					1.15E-07	-2.45E-08	-1.69E-08	-3.52E-08
1023					1.31E-07	-3.27E-08	-1.94E-08	-4.08E-08
1024					1.47E-07	-4.08E-08	-2.18E-08	-4.64E-08
1025					1.40E-07	-4.08E-08	-2.07E-08	-4.97E-08
1026					1.34E-07	-4.08E-08	-1.96E-08	-5.30E-08
1027					1.27E-07	-4.08E-08	-1.85E-08	-5.63E-08
1028					1.20E-07	-4.08E-08	-1.74E-08	-5.96E-08
1029					1.13E-07	-4.08E-08	-1.63E-08	-6.29E-08
1030					1.06E-07	-4.07E-08	-1.52E-08	-6.62E-08
1031					9.92E-08	-4.07E-08	-1.41E-08	-6.95E-08
1032					9.24E-08	-4.07E-08	-1.30E-08	-7.28E-08
1033					8.55E-08	-4.07E-08	-1.19E-08	-7.61E-08
1034					7.86E-08	-4.07E-08	-1.08E-08	-7.94E-08
1035					7.17E-08	-4.06E-08	-9.74E-09	-8.28E-08
1036					7.49E-08	-3.57E-08	-1.05E-08	-9.02E-08
1037					7.80E-08	-3.08E-08	-1.13E-08	-9.77E-08
1038					8.12E-08	-2.59E-08	-1.21E-08	-1.05E-07
1039					8.43E-08	-2.10E-08	-1.28E-08	-1.13E-07
1040					8.74E-08	-1.61E-08	-1.36E-08	-1.20E-07
1041					9.06E-08	-1.12E-08	-1.44E-08	-1.28E-07
1042					9.37E-08	-6.29E-09	-1.51E-08	-1.35E-07
1043					9.69E-08	-1.39E-09	-1.59E-08	-1.43E-07
1044					1.00E-07	3.52E-09	-1.67E-08	-1.50E-07
1045					1.03E-07	8.42E-09	-1.74E-08	-1.58E-07
1046					1.06E-07	1.33E-08	-1.82E-08	-1.65E-07
1047					1.09E-07	1.21E-08	-2.03E-08	-1.57E-07
1048					1.11E-07	1.09E-08	-2.24E-08	-1.49E-07
1049					1.14E-07	9.62E-09	-2.44E-08	-1.42E-07
1050					1.16E-07	8.39E-09	-2.65E-08	-1.34E-07
1051					1.19E-07	7.15E-09	-2.86E-08	-1.26E-07
1052					1.21E-07	5.92E-09	-3.06E-08	-1.19E-07
1053					1.24E-07	4.68E-09	-3.27E-08	-1.11E-07
1054					1.26E-07	3.45E-09	-3.48E-08	-1.03E-07
1055					1.29E-07	2.21E-09	-3.68E-08	-9.53E-08
1056					1.32E-07	9.77E-10	-3.89E-08	-8.76E-08
1057					1.34E-07	1.33E-09	-3.95E-08	-9.13E-08
1058					1.36E-07	1.68E-09	-4.01E-08	-9.51E-08
1059					1.38E-07	2.03E-09	-4.08E-08	-9.89E-08
1060					1.40E-07	2.38E-09	-4.14E-08	-1.03E-07
1061					1.43E-07	2.73E-09	-4.20E-08	-1.07E-07
1062					1.45E-07	3.08E-09	-4.27E-08	-1.10E-07
1063					1.47E-07	3.43E-09	-4.33E-08	-1.14E-07
1064					1.49E-07	3.78E-09	-4.39E-08	-1.18E-07
1065					1.51E-07	4.13E-09	-4.46E-08	-1.22E-07
1066					1.54E-07	4.48E-09	-4.52E-08	-1.26E-07
1067					1.56E-07	4.84E-09	-4.58E-08	-1.29E-07
1068					1.52E-07	5.86E-10	-4.21E-08	-1.23E-07
1069					1.49E-07	-3.66E-09	-3.84E-08	-1.16E-07
1070					1.45E-07	-7.91E-09	-3.47E-08	-1.10E-07
1071					1.42E-07	-1.22E-08	-3.10E-08	-1.03E-07
1072					1.39E-07	-1.64E-08	-2.73E-08	-9.69E-08
1073					1.35E-07	-2.07E-08	-2.36E-08	-9.04E-08
1074					1.32E-07	-2.49E-08	-1.99E-08	-8.39E-08
1075					1.28E-07	-2.92E-08	-1.62E-08	-7.74E-08
1076					1.25E-07	-3.34E-08	-1.25E-08	-7.09E-08
1077					1.21E-07	-2.99E-08	-1.13E-08	-6.97E-08
1078					1.17E-07	-2.63E-08	-1.02E-08	-6.86E-08
1079					1.13E-07	-2.28E-08	-8.99E-09	-6.74E-08
1080					1.09E-07	-1.92E-08	-7.82E-09	-6.62E-08
1081					1.05E-07	-1.57E-08	-6.65E-09	-6.50E-08
1082					1.01E-07	-1.21E-08	-5.48E-09	-6.39E-08
1083					9.68E-08	-8.59E-09	-4.31E-09	-6.27E-08
1084					9.28E-08	-5.05E-09	-3.14E-09	-6.15E-08
1085					8.88E-08	-1.51E-09	-1.97E-09	-6.03E-08
1086					8.49E-08	2.04E-09	-8.05E-10	-5.91E-08
1087					8.09E-08	5.58E-09	3.64E-10	-5.80E-08
1088					5.90E-08	7.28E-09	3.73E-09	-5.37E-08
1089					3.72E-08	8.97E-09	7.09E-09	-4.95E-08
1090					1.53E-08	1.07E-08	1.05E-08	-4.52E-08
1091					-6.57E-09	1.24E-08	1.38E-08	-4.10E-08
1092					-2.84E-08	1.41E-08	1.72E-08	-3.67E-08
1093					-5.03E-08	1.57E-08	2.05E-08	-3.25E-08
1094					-7.22E-08	1.74E-08	2.39E-08	-2.83E-08
