# Supplementary material for: Recording animal-view videos of the natural world using a novel camera system and software package
Source: PLoS Biol. 2024 Jan 23;22(1):e3002444. doi: 10.1371/journal.pbio.3002444 (PMC10805291; doi:10.1371/journal.pbio.3002444)
Supplement: S1 Data — Numerical data underlying the plots in Figs 3, 5, 6, S1–S6, S10–S21, and S23. (ZIP) [file pbio.3002444.s056.zip › Figure S13/Figure S13 - UV.csv]

UV SHUTTER SPEED	FILTER CONDITION	UV pixel value for Spectralon 99% (white)
1/4000	open	60
1/4000	open	60
1/3200	open	66
1/3200	open	65
1/2500	open	71
1/2500	open	71
1/2000	open	76
1/2000	open	76
1/1600	open	83
1/1600	open	82
1/1900	open	88
1/1900	open	88
1/1000	open	95
1/1900	open	95
1/800	open	101
1/800	open	101
1/640	open	108
1/640	open	108
1/500	open	114
1/500	open	114
1/400	open	121
1/400	open	121
1/320	open	128
1/320	open	128
1/250	open	135
1/250	open	135
1/200	open	142
1/200	open	142
1/160	open	149
1/160	open	149
1/125	open	156
1/125	open	156
1/100	open	163
1/100	open	163
1/80	open	170
1/80	open	170
1/60	open	177
1/60	open	177
1/50	open	184
1/50	open	184
1/40	open	191
1/40	open	191
1/30	open	197
1/30	open	197
1/30	open	198
1/30	open	198
1/25	open	206
1/25	open	206
1/25	open	205
1/20	open	211
1/20	open	211
1/15	open	210
1/15	open	210
1/13	open	211
1/13	open	211
1/10	open	211
1/10	open	211
1/8	open	211
1/8	open	211
1/6	open	211
1/6	open	211
1/5	open	211
1/5	open	211
1/4	open	211
1/4	open	211
1/4000	filter	12
1/4000	filter	12
1/3200	filter	11
1/3200	filter	12
1/2500	filter	12
1/2500	filter	12
1/2000	filter	11
1/2000	filter	12
1/1900	filter	12
1/1900	filter	12
1/1250	filter	12
1/1900	filter	12
1/1900	filter	12
1/1900	filter	12
1/800	filter	12
1/800	filter	12
1/640	filter	12
1/640	filter	12
1/500	filter	12
1/500	filter	12
1/400	filter	12
1/400	filter	12
1/320	filter	12
1/320	filter	12
1/250	filter	12
1/250	filter	12
1/200	filter	12
1/200	filter	12
1/160	filter	12
1/160	filter	12
1/125	filter	12
1/125	filter	12
1/100	filter	12
1/100	filter	12
1/80	filter	12
1/80	filter	12
1/60	filter	12
1/60	filter	12
1/50	filter	13
1/50	filter	12
1/40	filter	13
1/40	filter	13
1/30	filter	13
1/30	filter	13
1/25	filter	13
1/25	filter	13
1/20	filter	14
1/20	filter	13
1/15	filter	14
1/15	filter	14
1/13	filter	15
1/13	filter	14
1/10	filter	15
1/10	filter	15
1/8	filter	16
1/8	filter	16
1/6	filter	18
1/6	filter	17
1/5	filter	20
1/5	filter	20
1/4	filter	21
1/4	filter	21
1/4000	capped	12
1/4000	capped	12
1/3200	capped	12
1/3200	capped	12
1/2500	capped	12
1/2500	capped	12
1/2000	capped	12
1/2000	capped	12
1/1900	capped	12
1/1900	capped	12
1/1900	capped	12
1/1900	capped	12
1/1900	capped	12
1/1900	capped	12
1/800	capped	12
1/800	capped	12
1/640	capped	12
1/640	capped	12
1/500	capped	12
1/500	capped	12
1/400	capped	12
1/400	capped	12
1/320	capped	12
1/320	capped	12
1/250	capped	11
1/250	capped	12
1/200	capped	12
1/200	capped	12
1/200	capped	12
1/160	capped	12
1/160	capped	12
1/125	capped	12
1/125	capped	12
1/100	capped	12
1/100	capped	12
1/80	capped	12
1/80	capped	12
1/80	capped	12
1/60	capped	12
1/60	capped	12
1/50	capped	11
1/50	capped	12
1/40	capped	12
1/40	capped	12
1/30	capped	13
1/30	capped	12
1/30	capped	11
1/25	capped	12
1/25	capped	12
1/20	capped	12
1/20	capped	12
1/15	capped	12
1/15	capped	12
1/13	capped	12
1/13	capped	12
1/10	capped	12
1/10	capped	12
1/8	capped	12
1/8	capped	12
1/6	capped	12
1/6	capped	12
1/5	capped	12
1/5	capped	12
1/4	capped	12
1/4	capped	12
