# Supplementary material for: Recording animal-view videos of the natural world using a novel camera system and software package
Source: PLoS Biol. 2024 Jan 23;22(1):e3002444. doi: 10.1371/journal.pbio.3002444 (PMC10805291; doi:10.1371/journal.pbio.3002444)
Supplement: S1 Data — Numerical data underlying the plots in Figs 3, 5, 6, S1–S6, S10–S21, and S23. (ZIP) [file pbio.3002444.s056.zip › Figure S13/Figure S13 - VIS.csv]

VIS SHUTTER SPEED	FILTER CONDITION	BLUE pixel value Spectralon 99% (white)	GREEN pixel value Spectralon 99% (white)	RED pixel value Spectralon 99% (white)
1/4000	open	168	170	171
1/4000	open	168	169	171
1/3200	open	173	174	177
1/3200	open	172	174	175
1/2500	open	178	180	182
1/2500	open	178	180	182
1/2000	open	183	185	187
1/2000	open	183	185	187
1/2000	open	184	186	188
1/2000	open	183	185	187
1/1600	open	190	192	194
1/1600	open	190	191	194
1/1900	open	196	198	200
1/1900	open	196	198	200
1/1000	open	203	204	207
1/1900	open	202	203	206
1/800	open	209	211	212
1/800	open	209	211	212
1/640	open	216	217	220
1/640	open	216	217	220
1/500	open	221	223	223
1/500	open	221	223	223
1/400	open	223	223	223
1/400	open	223	223	223
1/320	open	223	223	223
1/320	open	223	223	223
1/250	open	223	223	223
1/250	open	223	223	223
1/200	open	223	223	223
1/200	open	223	223	223
1/4000	filter	15	11	17
1/4000	filter	15	10	17
1/3200	filter	14	10	17
1/3200	filter	16	10	17
1/2500	filter	16	10	17
1/2500	filter	13	10	17
1/2000	filter	14	10	17
1/2000	filter	14	10	17
1/1600	filter	15	10	17
1/1600	filter	15	10	17
1/1250	filter	15	10	17
1/1900	filter	14	10	17
1/1900	filter	16	10	17
1/1900	filter	14	10	17
1/800	filter	15	10	17
1/800	filter	15	10	17
1/640	filter	17	10	17
1/640	filter	17	10	17
1/500	filter	15	10	17
1/500	filter	15	10	17
1/400	filter	16	10	17
1/400	filter	15	10	17
1/320	filter	15	10	17
1/320	filter	14	11	17
1/250	filter	18	10	18
1/250	filter	15	10	17
1/200	filter	17	10	17
1/200	filter	14	11	17
1/4000	capped	16	10	17
1/4000	capped	15	10	17
1/3200	capped	14	10	17
1/3200	capped	15	10	17
1/2500	capped	14	11	17
1/2500	capped	16	10	17
1/2000	capped	15	10	17
1/2000	capped	15	10	17
1/1600	capped	14	10	17
1/1600	capped	16	10	17
1/1900	capped	16	10	17
1/1900	capped	16	10	17
1/1900	capped	14	10	17
1/1900	capped	13	10	17
1/800	capped	14	11	17
1/800	capped	14	10	17
1/640	capped	15	10	17
1/640	capped	14	10	17
1/500	capped	15	11	17
1/500	capped	15	10	17
1/400	capped	14	10	17
1/400	capped	16	10	17
1/320	capped	16	10	17
1/320	capped	16	10	17
1/250	capped	14	10	17
1/250	capped	15	10	17
1/200	capped	15	11	17
1/200	capped	16	10	17
1/200	capped	14	10	17
