# Supplementary material for: Recording animal-view videos of the natural world using a novel camera system and software package
Source: PLoS Biol. 2024 Jan 23;22(1):e3002444. doi: 10.1371/journal.pbio.3002444 (PMC10805291; doi:10.1371/journal.pbio.3002444)
Supplement: S1 Data — Numerical data underlying the plots in Figs 3, 5, 6, S1–S6, S10–S21, and S23. (ZIP) [file pbio.3002444.s056.zip › Figure S14/Figure S14.csv]

wl	99%	80%	60%	40%	20%	10%	5%	2%
300	1.010115923	0.8160459866	0.6903371961	0.4313836533	0.1518449707	0.1008374244	0.05429497679	0.03000670862
301	1.01028137	0.8158607209	0.6902506666	0.4318118812	0.1515327096	0.09971387101	0.05339282639	0.02909116052
302	1.008035825	0.8145328264	0.6896758417	0.4312413265	0.1517209144	0.09966064247	0.05350333683	0.02850730808
303	1.009160931	0.8136349501	0.6903187857	0.4318091896	0.1521829188	0.09947667079	0.05423237946	0.0285559076
304	1.009116699	0.812558661	0.6889322753	0.4311450206	0.1525471254	0.09990197592	0.05481864463	0.0284009478
305	1.008246316	0.8109042193	0.68764359	0.4310221177	0.1532595883	0.1006357727	0.05551871629	0.0293199593
306	1.009617681	0.8093442061	0.6858620548	0.4300897799	0.1540671195	0.1008197574	0.05510709489	0.02977243467
307	1.010022937	0.8094278361	0.6861006538	0.4297834009	0.1544673792	0.1008622464	0.05484148309	0.02981628262
308	1.011054737	0.8097750513	0.6870260944	0.4298657798	0.1540002914	0.1000977481	0.0540231583	0.02973625794
309	1.011045014	0.8098536834	0.6874855545	0.4301760186	0.1537697505	0.1000801833	0.05326843119	0.02892609095
310	1.00951246	0.8091662813	0.6872718865	0.4299455978	0.1534763546	0.09946285168	0.05302668941	0.02803918209
311	1.008016684	0.8074964914	0.6853824649	0.4294333874	0.1538544162	0.09937559197	0.05335027595	0.02809456347
312	1.006782998	0.8067580616	0.6843085112	0.4299178983	0.1539103637	0.09979623465	0.05361710457	0.02788220493
313	1.007330723	0.8073686706	0.6851702419	0.4301506512	0.1547650872	0.1003112317	0.05422211788	0.02892892621
314	1.010202705	0.8101231803	0.6867990195	0.4320659853	0.1549572828	0.1014966381	0.05504409665	0.02982893825
315	1.009837801	0.8099948709	0.6870989988	0.4317361482	0.1541772716	0.1023212138	0.05458598402	0.02974011964
316	1.009544709	0.8095805924	0.6873111491	0.4313415625	0.1541960204	0.1021551252	0.05478307551	0.02992932213
317	1.00784547	0.8080125681	0.6858168631	0.430636486	0.1529840041	0.1005521641	0.05423592934	0.02870738825
318	1.003943272	0.8037045315	0.6827276257	0.4281139885	0.1518335463	0.09890823156	0.05306490981	0.02752618813
319	1.003056485	0.8030805932	0.6823658322	0.4291180496	0.1515528463	0.09791786062	0.05261942786	0.02680365706
320	1.003957973	0.8022879237	0.6814238778	0.4286482591	0.1513995994	0.09800455416	0.05207055917	0.02626179495
321	1.004956471	0.8024859522	0.6816263235	0.4283070734	0.1515809291	0.09849108775	0.05140990732	0.02537827831
322	1.006793722	0.8034455018	0.6836105885	0.4293320293	0.1520783177	0.09791385266	0.05093865401	0.02552867402
323	1.008704049	0.8037848814	0.6836982917	0.4287251784	0.152806499	0.09858806875	0.05100507423	0.02565379106
324	1.009676316	0.8052790321	0.6845716325	0.4286477619	0.1526820155	0.09831685861	0.05081537938	0.02551330884
325	1.010369885	0.804765217	0.683940982	0.4284568414	0.1525043578	0.09777382418	0.05030892185	0.02568735225
326	1.011691292	0.805691752	0.6839354738	0.4278693048	0.1528961604	0.09818694117	0.05132575844	0.02594005919
327	1.009864269	0.8034612158	0.6821310412	0.4261225437	0.1527328926	0.09797995287	0.05200718116	0.02690640925
328	1.008944277	0.802471391	0.6811480565	0.4258289831	0.1533419592	0.09776120446	0.05215303894	0.02719215328
329	1.00902797	0.8018194511	0.6811591718	0.4253852574	0.1541772225	0.09842842869	0.05319009836	0.02773946898
330	1.007829847	0.7990059737	0.6798378932	0.4250858655	0.1536715638	0.09882584007	0.05224217107	0.02687363774
331	1.009247662	0.8009544941	0.6808433572	0.4258949308	0.1531954017	0.09948277104	0.05273583108	0.02717849552
332	1.009187501	0.8002721331	0.6802892548	0.4259574919	0.1524282882	0.0995764827	0.05263911043	0.02679520773
333	1.007425577	0.7993974189	0.679289982	0.4258998201	0.1515390813	0.09941313626	0.05284962156	0.02644763532
334	1.008662837	0.8013533259	0.6805846128	0.4267503608	0.1513562313	0.09960499178	0.0532143811	0.02675077785
335	1.007956306	0.7999161138	0.6803333383	0.4268933234	0.1508200719	0.09807714921	0.05164834863	0.02499397117
336	1.006707462	0.7988052451	0.6803136295	0.4257934535	0.1505517854	0.09804817578	0.05149901309	0.02508596912
337	1.009347279	0.7997060732	0.6822199516	0.425657899	0.1511997249	0.09818939911	0.05110960066	0.02546402242
338	1.008281134	0.7980328991	0.6804348168	0.4243958253	0.1515582309	0.09793877005	0.05040457049	0.02462082332
339	1.009200607	0.7991856416	0.6803789839	0.4248463396	0.1527732639	0.09945878982	0.05108730117	0.02540699796
340	1.009891504	0.7992455737	0.6803992211	0.4252799252	0.1530418568	0.09953731473	0.05112643702	0.02574379158
341	1.008500038	0.798052632	0.6794758463	0.424906697	0.1526798468	0.09905834275	0.05089298827	0.02581988593
342	1.009098131	0.7989285637	0.6799575146	0.4257876854	0.1527744474	0.09894852114	0.05144303481	0.02670742732
343	1.010432848	0.7981710733	0.6796554902	0.4252311659	0.1528201612	0.09892145437	0.05135791807	0.02696155388
344	1.012195128	0.799467296	0.6803917681	0.425892766	0.152787101	0.09920631506	0.05126968989	0.02682573277
345	1.012928502	0.7999015624	0.6800393257	0.4262626718	0.152542449	0.09944025734	0.05162427206	0.02638262473
346	1.012493776	0.799912123	0.6800009056	0.4258164236	0.1531330452	0.09925495605	0.05145834806	0.02643039878
347	1.010147951	0.7986327515	0.6790892465	0.4258133214	0.1524272359	0.09889455855	0.05131307246	0.02631860818
348	1.008040519	0.7971221094	0.6773632645	0.4248138058	0.1522857761	0.09813504742	0.05070594263	0.02587801232
349	1.007290438	0.7968611895	0.6769827652	0.4247261811	0.1517680355	0.09721391443	0.04994934743	0.02536835305
350	1.008205009	0.7972819156	0.6766780814	0.4246997351	0.1508075527	0.0976191338	0.05023221052	0.02564703257
351	1.011819582	0.7980030117	0.6775546253	0.4244163139	0.1509232855	0.09730478359	0.04979406776	0.02568603445
352	1.013397082	0.7981474778	0.6776448072	0.4245965967	0.150893786	0.09757843999	0.04970980532	0.02578831059
353	1.015189343	0.7992464844	0.6779953603	0.4242335046	0.1508309186	0.09773213186	0.04919977759	0.02576747359
354	1.015790144	0.7991236118	0.6786014208	0.42449302	0.1512977352	0.09795311216	0.0493205631	0.02575231119
355	1.016414988	0.7997899302	0.6784352403	0.4248492668	0.1517099726	0.09837842267	0.04994097008	0.02592118387
356	1.017903562	0.8012007413	0.6793267753	0.4249466446	0.1515809491	0.09825304045	0.05039856275	0.02587485008
357	1.019119847	0.8025116394	0.6802197835	0.4251832478	0.1521630249	0.09857313318	0.05114678872	0.0263136436
358	1.020310321	0.8029992269	0.6797180363	0.4253056856	0.1516115136	0.09795804937	0.05010443439	0.02577240658
359	1.019498023	0.8033790487	0.6804265908	0.4243874488	0.1509655483	0.09736847456	0.04961900695	0.02515955938
360	1.019621037	0.8034375211	0.6797229184	0.4240080585	0.1504444961	0.09734734999	0.04967909016	0.02532768357
361	1.021344995	0.8040316533	0.6804734013	0.4246629567	0.1500282231	0.09741530898	0.04938674575	0.02548118207
362	1.021746036	0.8047152059	0.6814920325	0.4246377982	0.1498156626	0.09747037747	0.05014843551	0.02577110711
363	1.021585823	0.8040091427	0.680944563	0.4250468318	0.1499003539	0.09777311364	0.05054381869	0.02607828904
364	1.021975681	0.803119311	0.6820040745	0.4254279921	0.1505414204	0.09789154404	0.05053763905	0.0259495084
365	1.019949034	0.8006738627	0.6801402721	0.4251714215	0.1504723362	0.09761015384	0.05043944153	0.02586492327
366	1.018754679	0.7983013718	0.6787453067	0.424387634	0.1514626309	0.09819107726	0.05046116019	0.02591751154
367	1.019244234	0.7973872915	0.6783289153	0.4239458795	0.1520319111	0.09816332801	0.05044712158	0.02568698118
368	1.018319826	0.7964079631	0.676655707	0.4233835032	0.1524041333	0.09860018793	0.05013804105	0.0256486915
369	1.017245807	0.7949124773	0.6759026669	0.4225705018	0.153127789	0.09893583966	0.05048621759	0.02556467684
370	1.016799744	0.7931518958	0.6749067483	0.4220588143	0.153091007	0.09876167408	0.05040534652	0.02565396769
371	1.016302027	0.7923508153	0.6745646374	0.421918169	0.1533554533	0.09917446105	0.05047479728	0.02615142944
372	1.0158956	0.7924987434	0.6750168359	0.4217108656	0.1528831289	0.09850859236	0.05005546599	0.02587796216
373	1.015983541	0.7918761551	0.6754590797	0.4217607633	0.153069294	0.09853998062	0.04988030291	0.02555222923
374	1.015885265	0.7916365584	0.6750333733	0.4215727393	0.1530820309	0.09870059877	0.05004076341	0.02548393805
375	1.017509466	0.792679552	0.6751502718	0.4212328532	0.1522216223	0.09810345636	0.0497265446	0.02484979988
376	1.019986365	0.7937420831	0.6755631325	0.4219264327	0.1524896506	0.09885404105	0.0506508724	0.02537914209
377	1.020650649	0.7955290454	0.6749029619	0.4217872582	0.152521153	0.09945198824	0.05105691669	0.02621235967
378	1.02153653	0.7970131622	0.6753196836	0.4219373501	0.1520148629	0.09923980276	0.0506713927	0.02624596277
379	1.021180249	0.7962332866	0.6751610163	0.4221587947	0.1520620906	0.09892184823	0.05079307287	0.02619582335
380	1.019628928	0.7943716218	0.6735245587	0.4210129568	0.1519131985	0.09864364053	0.05060995857	0.02633102259
381	1.02001865	0.7928046415	0.6737292463	0.4205256714	0.1513324376	0.09791311676	0.05011358797	0.02547626711
382	1.021185514	0.7933927883	0.6745242874	0.4211873007	0.1512197035	0.09745261056	0.04994330954	0.02500047633
383	1.022249958	0.7938006319	0.6742956726	0.4206796887	0.1513047749	0.09759131298	0.04975507262	0.02536103673
384	1.02325322	0.7944133193	0.6751734565	0.4205097763	0.1511343241	0.09738693258	0.04944753853	0.02513811741
385	1.023455846	0.7946507537	0.6751366851	0.4207010902	0.1511775633	0.09740455805	0.04980260751	0.025521269
386	1.023797599	0.7943574525	0.6745376391	0.4204889734	0.1514919541	0.09794794601	0.05028197152	0.02602776231
387	1.02408922	0.7955013588	0.6749898715	0.4211432845	0.1518175281	0.09813178155	0.05054530124	0.02625043461
388	1.024220616	0.7961290014	0.6750780247	0.4217796245	0.1516535683	0.09804180954	0.05047919529	0.02637759245
389	1.024288813	0.7961900417	0.6748089337	0.4214618554	0.1522122581	0.09823591785	0.05041664289	0.02633825535
390	1.024541176	0.7957568928	0.6744848362	0.4207682014	0.151820968	0.09801381827	0.05009415354	0.02609813543
391	1.024504531	0.7948221826	0.6739408662	0.4199773527	0.1513457613	0.09792333899	0.04984503195	0.02557788585
392	1.02493572	0.7942984017	0.6733915632	0.4197105156	0.1512861241	0.09800415349	0.04982096652	0.02549072337
393	1.025138658	0.7937828741	0.6728423733	0.4193843125	0.1506495393	0.09782940302	0.04980916704	0.02578799556
394	1.024510755	0.7927468441	0.6723804536	0.4195431599	0.1504749608	0.0974714947	0.04957107341	0.02558487371
395	1.023134318	0.7918959304	0.67165211	0.4193579202	0.1506935016	0.09766751596	0.04958384639	0.02585401424
396	1.022636039	0.7913969218	0.6714484683	0.4187479289	0.1507102166	0.09770119093	0.0495942334	0.0256972806
397	1.023087252	0.7917080134	0.6718282319	0.4189707142	0.1507509825	0.09757111559	0.04928601722	0.0252331327
398	1.022497718	0.7914272466	0.6711790212	0.4182210355	0.1512087643	0.09780839035	0.04949113405	0.02545745316
399	1.022725807	0.7902614888	0.670504947	0.4178649375	0.151267179	0.0976102569	0.04948593021	0.02550841542
400	1.022666541	0.7892490572	0.6700812996	0.4179678802	0.1508574785	0.09730242447	0.04944798361	0.02518901269
401	1.02238877	0.7888770844	0.6696923548	0.4175535199	0.1510085648	0.09772857422	0.04968603848	0.02546759224
402	1.022446538	0.7896023241	0.6698556263	0.4173485543	0.1508755787	0.09739493312	0.04975403148	0.02553103599
403	1.023051343	0.7905107095	0.6699154354	0.4169844453	0.1505096652	0.09733209928	0.04953918682	0.02528888529
404	1.023498479	0.7913826131	0.6704910355	0.4171201806	0.1509227238	0.09756894609	0.04952967063	0.0256406855
405	1.023265047	0.7904977281	0.6701679293	0.416787191	0.1509189817	0.09758188093	0.04940748082	0.02540156848
406	1.023677922	0.7898699467	0.6699241682	0.4169233299	0.1503638452	0.09763907114	0.04893367218	0.02478714427
407	1.023906151	0.789755552	0.670240499	0.4169886282	0.1507665118	0.09777746625	0.04927513409	0.025279183
408	1.024380172	0.7893317201	0.6699330737	0.4163574163	0.1504695994	0.09741751249	0.04925734809	0.02529913793
409	1.024489995	0.7889886986	0.6696866296	0.4160059051	0.1503319765	0.09669098858	0.04889800421	0.02506224788
410	1.024568101	0.7890318837	0.6701209921	0.4158158478	0.1505449552	0.0966729415	0.04912257502	0.02534656395
411	1.024498566	0.7883701214	0.6694299752	0.4155501776	0.1503794104	0.0964413242	0.04877023573	0.0247311086
412	1.023802179	0.7877581667	0.6687216483	0.4157452931	0.1503551045	0.09631500705	0.04837545885	0.0242980051
413	1.024007051	0.7877706787	0.6680876261	0.4157902242	0.1501087754	0.09647997839	0.04842308037	0.02427052792
414	1.025312952	0.7883361778	0.667726806	0.4158805483	0.149996361	0.09648139928	0.04851234939	0.02434521398
415	1.0260234	0.7889517973	0.6684248181	0.4159427886	0.1499436437	0.09620173778	0.04832099274	0.02434159995
416	1.026072505	0.7892090092	0.6680625372	0.4154970565	0.1501834967	0.09644192926	0.04866473655	0.02461469048
417	1.026076479	0.7893028085	0.6684328887	0.4153686037	0.1498498465	0.09604620102	0.04855563476	0.0247254074
418	1.024486342	0.7883510372	0.6682382374	0.4148036966	0.1495227634	0.09575116409	0.04818308343	0.02460552727
419	1.023956702	0.7882892669	0.6676085057	0.4146277251	0.1488930656	0.09570526291	0.04814127293	0.02454216969
420	1.023388721	0.7883515495	0.6684025633	0.4143326109	0.1486137614	0.09551181267	0.04791288792	0.02444714279
421	1.024282347	0.7891038011	0.6691436634	0.4146984554	0.1485786056	0.09571522372	0.04799752048	0.02440021294
422	1.024484802	0.7895258266	0.6696451374	0.4149137112	0.1484448112	0.09583757047	0.04805101933	0.02439713317
423	1.024867221	0.7900173258	0.6700850207	0.4151958346	0.148457896	0.09576529945	0.04793481356	0.02442707823
424	1.025745435	0.7903825338	0.6699324342	0.4156461366	0.1485107974	0.09573779569	0.04784851744	0.02446946358
425	1.024902712	0.7898158805	0.6692321588	0.4151769371	0.1485568124	0.09574285788	0.04786715904	0.0245842742
426	1.025371595	0.7898581457	0.668764567	0.4151900048	0.1488458502	0.09574570263	0.04773543603	0.02467014787
427	1.025718832	0.7891217961	0.6682186768	0.4148060865	0.1488018006	0.09576002759	0.04768587151	0.02465729651
428	1.026164629	0.7891476231	0.6681218081	0.4148060596	0.1487068015	0.09574372872	0.04768662337	0.02455520328
429	1.027876741	0.7897698636	0.6684524212	0.4150983118	0.1488681955	0.09586699722	0.04756178226	0.02432377267
430	1.02833394	0.7895509369	0.6682937947	0.4148209196	0.1488281976	0.09582596503	0.04752183255	0.02404075591
431	1.028348331	0.7892393096	0.6681940247	0.4144192604	0.1489959021	0.09589143249	0.04758726124	0.02397653346
432	1.028516963	0.7886535846	0.6682843773	0.4140269379	0.1486547222	0.09594839061	0.0476290931	0.02398636858
433	1.027717572	0.7876813079	0.6670256671	0.4138342369	0.148327312	0.09565942458	0.04724662118	0.02380377656
434	1.027214066	0.7874433234	0.6671734327	0.4135765693	0.1484099664	0.09574019076	0.04752728135	0.02402180096
435	1.026090037	0.7870577547	0.6665190521	0.4133515806	0.1484024843	0.09577930157	0.04741727602	0.02391595445
436	1.026194534	0.7867483439	0.6660597646	0.4132610689	0.1484770687	0.09573996081	0.04725133378	0.02388911651
437	1.027446747	0.7874376144	0.6668529363	0.4131317851	0.1485113051	0.09572530395	0.04752625289	0.02396995551
438	1.027792802	0.7869248509	0.6660012561	0.4128059154	0.1482324064	0.09553812824	0.0473718398	0.02387902709
439	1.02874975	0.787055551	0.6662987817	0.4133282745	0.148379246	0.0955316903	0.0473972211	0.02412875843
440	1.028498027	0.787366658	0.6664658378	0.4133419877	0.1485318102	0.09542351307	0.04751300437	0.02423655707
441	1.027687697	0.7866917217	0.6663085025	0.4129436259	0.1484460931	0.09535172451	0.04725884274	0.02413597251
442	1.027482353	0.7867831194	0.6665291199	0.4131167951	0.1484108627	0.09519914139	0.04713749777	0.02394299215
443	1.028164566	0.787010831	0.6664629706	0.4129792963	0.1483678054	0.09535894775	0.04726516213	0.02388191333
444	1.02826466	0.7868960303	0.6658645242	0.412689626	0.148355506	0.09546548691	0.0472238492	0.02378237481
445	1.028338471	0.7866491445	0.6656856874	0.4128389617	0.1482483139	0.09531366656	0.04730260048	0.02367615316
446	1.028916663	0.7867849373	0.6655622275	0.4126383605	0.1480992587	0.09535287579	0.04731147882	0.02381514369
447	1.028721244	0.7865782319	0.6654897812	0.4125700433	0.1480924209	0.0951600618	0.04726726423	0.02371938763
448	1.028624782	0.786073239	0.6653378999	0.4123814986	0.1480075735	0.09491503281	0.04726509216	0.02362525223
449	1.029327304	0.786281591	0.6650302104	0.4122556119	0.1483263015	0.09532082307	0.04751048544	0.02403333273
450	1.029225751	0.7856121465	0.664559979	0.4123502943	0.1484079863	0.09527753402	0.04747617163	0.02398251201
451	1.029689442	0.7853171931	0.6643902667	0.4119490519	0.1482062645	0.09517378281	0.04731449564	0.02392182351
452	1.030056129	0.7855452659	0.6641431893	0.4121279168	0.1481541993	0.09540076566	0.04731957479	0.0239610913
453	1.029850535	0.7851335734	0.6639211364	0.4120078849	0.1479809429	0.09510240143	0.04705593147	0.02356437963
454	1.030054057	0.7846947454	0.663700615	0.4116281752	0.1480398188	0.09520002462	0.04710405491	0.0234387737
455	1.030235612	0.7842597257	0.6631948102	0.4117256059	0.1481838297	0.09546652089	0.04710823788	0.0235554334
456	1.031276474	0.7837776797	0.6633042929	0.4116693824	0.148331885	0.09553726491	0.0470229339	0.02347338435
457	1.031789043	0.7830593458	0.6631083399	0.4113503396	0.1483639011	0.09563083197	0.04700385209	0.02379739841
458	1.032342873	0.7837612926	0.6634453537	0.4111610534	0.148193033	0.09543920626	0.04689559436	0.02384435525
459	1.032341716	0.7842060261	0.663888208	0.4110448004	0.1481874853	0.09507573361	0.04693527028	0.02377000371
460	1.032108613	0.7834423261	0.6639767506	0.4109218571	0.1479441209	0.09478888147	0.04674770162	0.02359430479
461	1.032089638	0.7833325579	0.6637478165	0.4110995203	0.1480677212	0.09501733574	0.04692135225	0.02355399417
462	1.03137907	0.7820923737	0.6629005508	0.4106102522	0.1482425195	0.0950729937	0.04692580972	0.0235960235
463	1.031492555	0.7810015744	0.6621936696	0.410136866	0.1483165635	0.09529815302	0.04689841942	0.02379497592
464	1.03172112	0.7802019041	0.6610509036	0.4093726342	0.1485271961	0.09569689187	0.04724659362	0.02412389535
465	1.032663214	0.7803877583	0.6608839984	0.4092567527	0.1485659008	0.09548048148	0.0472241572	0.02406728837
466	1.034979853	0.7812636949	0.6613950445	0.4099004257	0.1484052716	0.0954737677	0.04705477454	0.02372220099
467	1.035357513	0.7813630786	0.661211479	0.410239427	0.1484174122	0.0955105694	0.04694172727	0.02340448058
468	1.034184511	0.7807654627	0.6606037428	0.4100885259	0.148369705	0.09528595731	0.04679296664	0.02328601687
469	1.033813685	0.7796981732	0.660251792	0.4096290346	0.1485746806	0.09542516878	0.04658712185	0.02325594076
470	1.033596651	0.7787081464	0.659851565	0.4094662179	0.1488082017	0.09571192383	0.04699049925	0.02363354415
471	1.033012973	0.7769639247	0.6586235583	0.4086582342	0.1487710228	0.09555583976	0.04704516079	0.02367476168
472	1.034419643	0.7774896885	0.6587483244	0.409056703	0.1488402137	0.09553736271	0.04705978098	0.02368037905
473	1.034568812	0.777314614	0.6586865089	0.4091904987	0.1485916016	0.09561647442	0.04716546313	0.02377586992
474	1.035073511	0.777505359	0.6588178434	0.4092700458	0.1488527855	0.09553808272	0.04702050386	0.02380645075
475	1.03652653	0.778468655	0.6598162846	0.409628794	0.1488099133	0.09538859847	0.04674365036	0.0235013786
476	1.036688255	0.779093557	0.6593227131	0.4090520923	0.148904426	0.09539195876	0.04673325187	0.02352204511
477	1.036439433	0.7788428024	0.6590411038	0.4086460994	0.1488739926	0.09501226351	0.04642894793	0.02340345555
478	1.036143731	0.7783672661	0.6581695216	0.4077023716	0.1484697419	0.09496362881	0.04646152851	0.02340779006
479	1.036994917	0.7783964413	0.6579156145	0.4076223518	0.1481705168	0.09492360877	0.04638296712	0.02347477694
480	1.038042875	0.7785754068	0.6586690752	0.4074728907	0.1478717876	0.09478681824	0.04627031073	0.02340107763
481	1.039073262	0.7797618294	0.6597497595	0.4081237999	0.1472927508	0.09434346317	0.04603280881	0.0232147775
482	1.038113202	0.7820138004	0.6630805299	0.4104286012	0.1474445589	0.09427617747	0.04591161431	0.02311105118
483	1.036007837	0.7856025661	0.6669938127	0.4135495336	0.1482947941	0.09474721407	0.04607673057	0.02328336188
484	1.0352238	0.7863812638	0.6679710896	0.4146155117	0.1485028708	0.09488585355	0.04612446037	0.02337760024
485	1.035225286	0.7863784444	0.6680531919	0.4148825777	0.1487613025	0.095021264	0.04616565987	0.02347721451
486	1.0358103	0.7855757499	0.6667081038	0.4141199384	0.148587514	0.09492510579	0.04606019757	0.02345887866
487	1.037272445	0.7829452641	0.6639953279	0.4121353256	0.1480203475	0.09460084223	0.04592173026	0.0234906347
488	1.037769631	0.781636643	0.6626676733	0.4112800151	0.1477261829	0.09452038869	0.04586622312	0.02336180284
489	1.038361907	0.7813352205	0.6619942626	0.4108098285	0.1475709433	0.0945271818	0.04586852779	0.02329220677
490	1.039055811	0.7808321731	0.6615370524	0.4102985538	0.147370715	0.09432648313	0.04576189975	0.02309785302
491	1.038658542	0.7796489555	0.6601661139	0.4094386253	0.1471345471	0.09423035415	0.04568789813	0.02295956172
492	1.038996131	0.7793129753	0.6594816696	0.4089186971	0.147248073	0.09428350668	0.04568781368	0.02294971072
493	1.038339568	0.7777962268	0.6587578364	0.4083806804	0.1472754634	0.09444835669	0.04579137732	0.02298027668
494	1.037951161	0.7763192725	0.6573875432	0.4074413082	0.1475083075	0.09478965065	0.04594480269	0.02327518218
495	1.038712217	0.7753865657	0.6565515055	0.4064108874	0.1476959207	0.09488930218	0.04608091853	0.02335467787
496	1.039243462	0.7748014808	0.6561016051	0.4062359227	0.1474650029	0.09472105578	0.04591168839	0.02348432782
497	1.039650756	0.7749614799	0.6555727632	0.4058090882	0.1473970906	0.09459847878	0.04581875881	0.02323046734
498	1.039867951	0.7747537923	0.6554108027	0.4061674146	0.1474171209	0.09466888371	0.04584346283	0.02317565065
499	1.039338043	0.7744916985	0.6551220331	0.4060316444	0.1472943203	0.09456092725	0.04560096843	0.02308180626
500	1.039778253	0.7742095266	0.6548357914	0.405615239	0.14728097	0.09453076492	0.04570194771	0.02305904655
501	1.039917804	0.7739088784	0.654497041	0.4056182947	0.1472234499	0.09451010026	0.04559332605	0.02303811855
502	1.040594733	0.7735907803	0.6543267111	0.4053075369	0.1472155113	0.09446823513	0.04565969208	0.02294739571
503	1.041542698	0.7734892336	0.6542242377	0.4051484845	0.1474302777	0.09457590114	0.04576857168	0.02286332458
504	1.041398167	0.7727810568	0.6537519236	0.4050660435	0.1474399027	0.09468407213	0.04573022635	0.02283024332
505	1.041885883	0.7729552742	0.6541554213	0.4050717477	0.1475672545	0.09475552436	0.04592934525	0.02314350249
506	1.042572246	0.7736842751	0.6541989352	0.4052283734	0.1475489386	0.09454368105	0.04592022317	0.02312078363
507	1.042698907	0.7733722458	0.653833879	0.4051789264	0.1473857483	0.09418396152	0.045751772	0.02295390328
508	1.042998254	0.7737224679	0.654023453	0.4051604462	0.147277864	0.09422154686	0.04580245157	0.02294574612
509	1.042983899	0.7738259645	0.6535570785	0.4048295493	0.1470062649	0.09410763726	0.04557236429	0.02279787889
510	1.042819994	0.7735774488	0.653284283	0.4047321156	0.1469165485	0.09428296167	0.04562567283	0.02288805366
511	1.042771639	0.7738666587	0.6538721718	0.4048756574	0.1469036422	0.09446799951	0.04560522222	0.02308596757
512	1.042561623	0.7736422266	0.6531691111	0.4049144934	0.1467265135	0.09438974317	0.04527761475	0.02298505525
513	1.04101206	0.7726626626	0.6527857151	0.4043148643	0.1467075777	0.09415139554	0.04533886014	0.02296134664
514	1.039242651	0.7711793077	0.6518070493	0.4031349653	0.1466149613	0.0939334393	0.04517929341	0.02300972839
515	1.03958727	0.771213348	0.6516622602	0.4028416666	0.1464341198	0.09371870447	0.04509563485	0.02291779324
516	1.039153342	0.7706849488	0.651728766	0.4022307608	0.1465800322	0.09360674163	0.04501971795	0.02279390533
517	1.040271322	0.7715321272	0.6524421238	0.4027720255	0.1464700875	0.09378122818	0.04499016	0.02267835746
518	1.040491087	0.7717022987	0.652555097	0.4031732647	0.1464268998	0.09384504103	0.04505537151	0.02264286336
519	1.040494363	0.7719288558	0.6529698914	0.4036169781	0.1464664256	0.09377009821	0.04505976857	0.02276971628
520	1.040031781	0.7716778263	0.6524670522	0.4035804049	0.146291553	0.09373103027	0.04494039115	0.02278258663
521	1.040399317	0.7712802356	0.6522020569	0.4035950092	0.1465355288	0.09368570872	0.04483477573	0.02287879305
522	1.040830365	0.7709200592	0.6515987293	0.4031616503	0.1462573004	0.0934455331	0.04456567473	0.02266658838
523	1.040306819	0.769687665	0.6504125457	0.4020291236	0.1458122988	0.09318004908	0.04436638214	0.02230420451
524	1.040365207	0.7700089162	0.6506648891	0.4018668172	0.1458040469	0.09303544529	0.04456031822	0.0224841859
525	1.040603787	0.7711760578	0.6512142485	0.4020329286	0.1453683769	0.09276904296	0.04453108225	0.02244008189
526	1.039866215	0.771831324	0.6521766669	0.4024458193	0.1453577638	0.09283782749	0.04479562537	0.02251188709
527	1.039199941	0.7740725035	0.6544032662	0.4044869672	0.1458027221	0.09294986203	0.0448422749	0.0226763696
528	1.038396145	0.775878444	0.656591305	0.4061422711	0.1461178549	0.09314162813	0.04482434981	0.022561548
529	1.038498935	0.7763631544	0.6573503716	0.4067539401	0.14629978	0.09331564496	0.04485157888	0.02252428495
530	1.039382238	0.7763818253	0.6571546284	0.4067620816	0.1464514602	0.09347522719	0.04486249026	0.0225979553
531	1.040298067	0.7745954669	0.6553518362	0.4051730211	0.1462187885	0.09338131574	0.04482830581	0.02250821194
532	1.041055469	0.7729633689	0.6531111453	0.4035088571	0.1457256235	0.09308570528	0.04474222747	0.02253730975
533	1.040618736	0.7718316698	0.652061638	0.4026807844	0.1456975701	0.09308513528	0.04479162469	0.02266487422
534	1.039745471	0.7709475016	0.651092021	0.4019625313	0.1456787567	0.09311172643	0.04482152016	0.02268205668
535	1.039602278	0.7705449527	0.6509003712	0.4018942688	0.1455659659	0.09309331131	0.04489874426	0.02268938968
536	1.03893368	0.7692988229	0.6496846165	0.4007484637	0.1454720973	0.092980143	0.04470359678	0.02258053396
537	1.039815684	0.7691473218	0.6491748875	0.4002740038	0.1452133963	0.0927370539	0.0445713325	0.02240348667
538	1.04046049	0.7689435572	0.6494130177	0.4002692507	0.1450527534	0.09255289956	0.04434832328	0.02235940121
539	1.041770655	0.7691739007	0.6495104661	0.3999211988	0.1447821778	0.09246082308	0.04418369293	0.02230537722
540	1.04155092	0.7697010067	0.6501594736	0.4003182347	0.1445017125	0.09233759041	0.04424975626	0.02219247782
541	1.041220572	0.7700718681	0.6506629611	0.4008078879	0.144541821	0.09246258474	0.04424708521	0.02228131673
542	1.040928568	0.7703611691	0.6506377148	0.4007614695	0.1445130897	0.09246784265	0.04425464251	0.02227540139
543	1.040393013	0.7696275405	0.6499679984	0.4004561635	0.1446214051	0.09245165435	0.04419391473	0.02217570911
544	1.041720727	0.7693459989	0.6490008585	0.400125168	0.1447816345	0.09248564946	0.044210143	0.02221097986
545	1.04177561	0.7684223273	0.6479465881	0.3990686426	0.1448472325	0.09234235359	0.04418451094	0.0222662928
546	1.041681015	0.7670965938	0.6470488969	0.398129688	0.1447617167	0.09227778923	0.04420794604	0.02230032718
547	1.041410272	0.7659388122	0.6464342659	0.3975122528	0.1450910865	0.09267331629	0.0443793549	0.0223441496
548	1.040652734	0.7650570638	0.6460204972	0.3971173509	0.1451837795	0.092941845	0.04442820877	0.02231273758
549	1.040668756	0.7641735021	0.6449184633	0.3968071078	0.1451038818	0.09310174015	0.04446316689	0.02210031403
550	1.041004736	0.7636507455	0.6441476708	0.3967637399	0.1454650554	0.09317878555	0.0444926338	0.02203797551
551	1.042555288	0.7636878719	0.6440146471	0.396895979	0.1452328332	0.09250760371	0.04412737327	0.02181395312
552	1.042889023	0.762633033	0.6434096457	0.3966185478	0.1452196885	0.09236493362	0.04401969343	0.02183482878
553	1.04264847	0.7617524084	0.6430066413	0.3964727826	0.145267907	0.09251023486	0.04407254239	0.02199213634
554	1.04231559	0.7615387881	0.6427491982	0.3963648028	0.1451419727	0.09291483182	0.04420048679	0.02217107037
555	1.041311549	0.7611983952	0.642347608	0.3961374071	0.1454007881	0.09335877196	0.04452349028	0.02252680092
556	1.041824931	0.7617120213	0.6428144358	0.3965538687	0.1455339198	0.09348715855	0.04485541295	0.02268490386
557	1.041881605	0.7622011012	0.6425342049	0.3965993023	0.1452330665	0.09328412537	0.04474857139	0.02235961213
558	1.04149656	0.761635923	0.6421126967	0.3964689139	0.1452028546	0.09299898696	0.04451889492	0.02223310341
559	1.041785319	0.7614544081	0.6416812828	0.3962910755	0.1448247303	0.09292247248	0.04428057729	0.02210603608
560	1.041059217	0.76114329	0.6410382433	0.3961540333	0.1446321733	0.09289874	0.04408639	0.02203306667
561	1.040192209	0.7602693641	0.6407270206	0.3956860656	0.1450191999	0.09313761099	0.04414090028	0.02240861599
562	1.041287705	0.7610817908	0.6409404098	0.3954677547	0.1447609266	0.09296837496	0.04415721146	0.02217567696
563	1.040296109	0.7602553435	0.6403315889	0.3952773499	0.144894724	0.09288964856	0.04412601579	0.02212369943
564	1.040491641	0.7605851847	0.6405406996	0.3948325291	0.1448364492	0.09240891244	0.04381157737	0.02211986543
565	1.042007802	0.7609523172	0.6407108015	0.3950025541	0.1446286923	0.09239660538	0.04393431662	0.02201562277
566	1.042270043	0.7614727472	0.6408752576	0.3953996906	0.1447124082	0.09236485522	0.04368389638	0.02190935935
567	1.043036984	0.7618249189	0.6409466139	0.3956434666	0.1449136353	0.09251801341	0.04377792259	0.02194256248
568	1.043120046	0.7618741498	0.6404322051	0.395252073	0.1448036547	0.09272237827	0.04390235697	0.02196038428
569	1.04316302	0.7621985245	0.6405622861	0.395444844	0.1448489266	0.0926148953	0.04385906863	0.02208918293
570	1.041806564	0.7607523155	0.6398680455	0.3946578232	0.144765491	0.09250225332	0.04397493565	0.02205199358
571	1.041762776	0.7608174921	0.6396890724	0.3943748959	0.1446801975	0.09225743794	0.04382259957	0.02196628713
572	1.041823024	0.7600474454	0.639540611	0.3944679541	0.1446469552	0.09219030464	0.04375450503	0.02191028129
573	1.041579477	0.7597254704	0.6390744852	0.3938398849	0.1446550443	0.09232433582	0.04387512221	0.02194528953
574	1.042711282	0.7602124839	0.6392565693	0.3942992005	0.1442788757	0.09231560289	0.04367166691	0.02184039631
575	1.04333354	0.760097789	0.6392411194	0.3943306819	0.1442819892	0.09267032645	0.04387431148	0.02193320377
576	1.043794367	0.7594780729	0.6387137241	0.394522823	0.1444938952	0.092672642	0.04405731036	0.02204134945
577	1.043505419	0.7584352123	0.6384486284	0.3944378167	0.144487956	0.09269104294	0.0440901837	0.02188439185
578	1.043441264	0.7577778322	0.6381238895	0.3944810168	0.1448471638	0.09282993073	0.04438980512	0.02200475687
579	1.044893278	0.7584077091	0.6387138901	0.3953251825	0.1451065464	0.09290197497	0.04440377306	0.02204776005
580	1.045903258	0.7592195627	0.638825234	0.3957184308	0.1450444759	0.09305946468	0.04428760807	0.02197102641
581	1.045842658	0.7586890469	0.6384140929	0.3954755211	0.1453644238	0.09320045485	0.04432987514	0.02251662791
582	1.046566278	0.7588357039	0.6382108868	0.3954349028	0.1451693736	0.09313115361	0.0441127184	0.02229655505
583	1.045290583	0.757667822	0.6374144502	0.3944432026	0.1451733549	0.09305778451	0.04421456396	0.02193010946
584	1.045773342	0.7572765343	0.6373882731	0.3936951421	0.1453341793	0.09313312306	0.0440248042	0.02184195514
585	1.047179543	0.7575296646	0.6379326241	0.394030213	0.1452590847	0.09324202677	0.04411479015	0.02174987694
586	1.046359373	0.7566280932	0.6368709423	0.3934351976	0.1454793824	0.0933681807	0.04448335971	0.02210615031
587	1.048811463	0.7578308118	0.6381397417	0.3940723489	0.1457574573	0.0934876154	0.04452963668	0.02246574332
588	1.049145974	0.7575288814	0.6381862506	0.3943557678	0.1457545246	0.09328287484	0.04459070078	0.02243368714
589	1.048603545	0.7574330959	0.6376586981	0.393665979	0.1457160584	0.09315256187	0.04415193259	0.02211481586
590	1.047943905	0.7560877228	0.6376331134	0.3928202216	0.1454027402	0.0928015699	0.04371368155	0.02186897303
591	1.047465735	0.7551290661	0.6366184224	0.3923656444	0.1452395914	0.09320467785	0.04371496868	0.02190842284
592	1.047558414	0.7551624059	0.6364129782	0.3919184998	0.1452774821	0.09322938085	0.04371444243	0.02184786125
593	1.048964477	0.7554203518	0.637129228	0.3922442513	0.1451195956	0.09307423531	0.04369194592	0.02191019269
594	1.050933431	0.7565433057	0.6375637075	0.3928618363	0.1453888689	0.09338283291	0.04402827188	0.02238947062
595	1.052477217	0.7575751956	0.6386093765	0.3936178386	0.1455681203	0.09314062426	0.04407284423	0.02244123473
596	1.053010417	0.7574399131	0.6386754423	0.3939368571	0.1452120463	0.09292444317	0.0439814459	0.02214574222
597	1.053128396	0.7575056289	0.6389008154	0.3943783205	0.1453711343	0.09308757952	0.04415481306	0.02184994942
598	1.051723552	0.7568996136	0.6378372841	0.3938407973	0.1454339858	0.09285335533	0.0440972805	0.02160106961
599	1.050457935	0.7557567139	0.6368448213	0.393004408	0.1451056494	0.09274378704	0.04376764562	0.02138286908
600	1.050641749	0.7556872424	0.6361682435	0.3926232801	0.1451527232	0.09294900113	0.04396316677	0.02145539987
601	1.051014678	0.7554091753	0.6356415188	0.3922136145	0.1452877356	0.09308313037	0.0436826909	0.02174094445
602	1.050335513	0.7548276163	0.6350710415	0.3920822153	0.1453640421	0.09336732245	0.04403544784	0.02194629171
603	1.05056516	0.7545187221	0.6343339392	0.3913353074	0.1454224612	0.09336947568	0.04412584965	0.02235964424
604	1.050255234	0.7545305205	0.6345438499	0.3911906529	0.1449023881	0.09305137569	0.04402480208	0.02214889377
605	1.051279148	0.755229156	0.6350681455	0.3917095048	0.1444100921	0.09273115719	0.04408076551	0.02197190162
606	1.051158158	0.7557352289	0.6356386768	0.3919243443	0.1447342216	0.09293494712	0.04407173385	0.02191200312
607	1.051869702	0.7566246897	0.6364997408	0.3929326111	0.1450328427	0.0933527644	0.04442595324	0.02206470405
608	1.052040003	0.7564747218	0.6365195655	0.3925837779	0.1454166925	0.09372336897	0.04446438095	0.0224394789
609	1.051729133	0.7562903146	0.6362050868	0.3925661538	0.1458901966	0.09425946177	0.04427828869	0.02278960367
610	1.052521159	0.7562400162	0.6363066077	0.3928261428	0.1459153061	0.09431102058	0.04427111585	0.02272842267
611	1.05084267	0.7551893151	0.6355015265	0.3922381794	0.1459848882	0.09418548287	0.04405101275	0.02239684731
612	1.049520182	0.7537005909	0.6344784305	0.3919126469	0.1461793418	0.09404903804	0.04376913116	0.02195015585
613	1.048705365	0.7532812947	0.634279865	0.3917722899	0.1460899352	0.09396003861	0.04428062749	0.02212690674
614	1.049056732	0.7533968442	0.6344824511	0.3918956228	0.1459088834	0.09370148297	0.04386108031	0.0215779436
615	1.050447329	0.7532968862	0.6348634596	0.392268946	0.1460808629	0.09417141876	0.04433790281	0.0220104308
616	1.050932458	0.7542184737	0.6348285606	0.3919529977	0.1469167227	0.0947949239	0.04481846461	0.02281723823
617	1.050075699	0.7529771605	0.6347857825	0.3920276801	0.1468958763	0.09498266768	0.04452200292	0.02251583191
618	1.048830731	0.7526385505	0.634043238	0.3915540064	0.1470712143	0.09499972219	0.0446749732	0.02291680874
619	1.046585168	0.7505992162	0.6328436228	0.3911505842	0.1472004569	0.09500270206	0.04458913387	0.02249604618
620	1.046237042	0.7498701189	0.6320581083	0.3912037235	0.1473097729	0.09499430738	0.04463891837	0.02229908986
621	1.046881981	0.7509984878	0.6321165637	0.3912141482	0.1478032025	0.09547498215	0.04491136547	0.02286232831
622	1.048764065	0.7523357729	0.6339391935	0.392168689	0.1476823878	0.09547608667	0.04505698939	0.02277373966
623	1.04976475	0.7538146076	0.6342510993	0.3926444967	0.14754419	0.09547719685	0.04488199501	0.02245793291
624	1.050442015	0.753790247	0.6345900014	0.3925183241	0.1473228804	0.09501964184	0.04458858075	0.02211964049
625	1.050351066	0.7532625525	0.6341893115	0.3926246118	0.1477728643	0.09485038784	0.0446558276	0.0219974297
626	1.050598984	0.7532921294	0.6335384751	0.3920771601	0.1471130128	0.09438658713	0.04418090111	0.02174886419
627	1.050730126	0.7531537381	0.6330113782	0.3915740576	0.1473386944	0.09423932465	0.04430953535	0.02188745971
628	1.050654796	0.7536771575	0.6322539997	0.3914811218	0.1476834494	0.09462631386	0.04460855371	0.02216833647
629	1.051902999	0.7535893541	0.6325419989	0.3912451308	0.1480077139	0.09498096619	0.04486026834	0.02260225132
630	1.051720156	0.7527765341	0.6327787952	0.3917218328	0.1481120726	0.09512197415	0.04527865736	0.02277828256
631	1.051566252	0.7525574726	0.6334093849	0.3920835491	0.1483358716	0.09521042082	0.0455017699	0.02304948272
632	1.050514668	0.7517603043	0.6327105778	0.3914342119	0.147649499	0.09461297954	0.04456037462	0.02221610029
633	1.049373309	0.7510794182	0.6318995105	0.3914977829	0.147569122	0.09454860484	0.0443336927	0.02165178141
634	1.049556554	0.7514091753	0.6314793733	0.3918326966	0.1478623783	0.09460880841	0.04390257649	0.02170027099
635	1.052210392	0.7522126815	0.6325431365	0.3932747991	0.1479294714	0.09483522038	0.04390149654	0.02187894095
636	1.053339914	0.7526150987	0.6324565945	0.3934619024	0.1484506378	0.09518336204	0.04466871452	0.02256547114
637	1.052234388	0.7518977868	0.6320948943	0.3927225403	0.1486957568	0.09566547914	0.04518775041	0.02281443932
638	1.051321777	0.7516215528	0.6317911886	0.3919634594	0.1486370507	0.09535608115	0.0451349018	0.02225804125
639	1.050282805	0.7506843545	0.6312339044	0.3909099985	0.1489170289	0.09594515938	0.04546336746	0.02240621268
640	1.051948634	0.7502952124	0.6321959866	0.3918440005	0.1488425448	0.09563567812	0.04485303813	0.02209391773
641	1.05233833	0.7506918016	0.6320901407	0.3922770806	0.1488123414	0.09526440385	0.04406027954	0.02138708618
642	1.053853512	0.7514308239	0.6334368532	0.3928377824	0.14923879	0.09586534994	0.04481158204	0.02223351999
643	1.054299839	0.7517793218	0.6332373425	0.3928766505	0.1487681801	0.09524405109	0.04447181845	0.0220843414
644	1.053907115	0.7520058636	0.6331665506	0.391939846	0.1484379163	0.09464774059	0.04473131463	0.02194789303
645	1.053250635	0.7503893152	0.6328096893	0.3915634657	0.1486558919	0.0952975287	0.04525990752	0.02241575651
646	1.052692004	0.7490540081	0.6319565334	0.391145198	0.1493718139	0.09615855509	0.04538015817	0.02201494093
647	1.05328392	0.7491073404	0.6330187167	0.3914753782	0.1491998861	0.09653001501	0.04568420844	0.02220945816
648	1.052761643	0.7485406041	0.6326297334	0.3916604682	0.149885757	0.0974510514	0.04591767158	0.02284182108
649	1.05384874	0.7502750108	0.6333608003	0.3919985027	0.1490400098	0.09669992905	0.04536022717	0.02261069003
650	1.054252151	0.7507040836	0.6334764237	0.3912659069	0.149056511	0.09661672372	0.04526031009	0.02279865503
651	1.053369886	0.7497196142	0.6317152963	0.3903422513	0.1491122178	0.09644265585	0.04478743746	0.02252403036
652	1.054715151	0.7498423091	0.6313355251	0.3899913097	0.1489655938	0.09596388514	0.04507525569	0.02270598562
653	1.055294859	0.7496338041	0.6313152044	0.3903655931	0.1491603666	0.09568948452	0.04479406648	0.022263828
654	1.057177129	0.7509019333	0.6325069402	0.3918095209	0.1495131918	0.09552399969	0.04499928614	0.02197976546
655	1.057681487	0.75102258	0.6326649941	0.3925779695	0.1488630449	0.09556496519	0.04479974007	0.02126591191
656	1.057601272	0.7513319464	0.6326849772	0.3927821386	0.149465391	0.09606871531	0.04526463099	0.0220764625
657	1.05729427	0.7501720456	0.6321745374	0.392221792	0.1491367115	0.09594175527	0.04472923392	0.02201966937
658	1.056210549	0.7498955362	0.6319866368	0.3920538544	0.1490061092	0.09593396459	0.04437902196	0.02205589759
659	1.055651431	0.7501302863	0.6314504303	0.3918702873	0.1494280705	0.09631410149	0.04497744705	0.02255448471
660	1.056298895	0.7504963353	0.6313267603	0.3922430926	0.1492235186	0.09630743986	0.04469954278	0.02209098997
661	1.057489383	0.752013741	0.6322689104	0.3924185244	0.1490598143	0.09627630728	0.04480356345	0.02213058701
662	1.058195836	0.7520022002	0.6318728478	0.3922215612	0.149506242	0.0974811091	0.04447854893	0.02154836855
663	1.060159478	0.7527442453	0.6325405715	0.3925639525	0.1490903932	0.09696617083	0.0437321232	0.02086133944
664	1.059997276	0.7520736958	0.6315969031	0.3921716779	0.149207223	0.09689486336	0.04351051508	0.02070089365
665	1.060304526	0.7518336907	0.6321890971	0.3927695858	0.149454126	0.09662898035	0.0437336884	0.02067440376
666	1.059982546	0.7509400358	0.6315153357	0.3925912517	0.1499354524	0.09630630685	0.04495451944	0.0216644114
667	1.060621901	0.7515985365	0.6327906082	0.3937320572	0.1497820827	0.09676346092	0.04528577833	0.02190683632
668	1.059919274	0.7511871062	0.6331175733	0.3932880716	0.1502048359	0.09777621785	0.04659965254	0.02265557626
669	1.0580909	0.7504697228	0.6321990531	0.3934808704	0.1500458413	0.09787640618	0.04670444355	0.02312378198
670	1.058876133	0.7523770981	0.6339849667	0.3946266947	0.1497388485	0.09768243107	0.04660896887	0.02306782963
671	1.058740704	0.7518094831	0.6337479702	0.3939429554	0.1497384827	0.09719349515	0.04613848259	0.02302392541
672	1.060431194	0.7526321539	0.6337648443	0.3937216575	0.1491661866	0.09702166201	0.04532856382	0.02263729754
673	1.063613292	0.753566691	0.6341365162	0.3933573082	0.1496384397	0.09789307826	0.04587859345	0.02297410757
674	1.062117518	0.752552496	0.6326644989	0.3927884756	0.1500615124	0.09789819664	0.04566156943	0.02296239374
675	1.061708359	0.7513695113	0.6317061013	0.3932649721	0.1508776343	0.09851319566	0.04634422097	0.02317036304
676	1.060463043	0.7512845594	0.6325963883	0.3924194025	0.1514658726	0.09859127829	0.04690749677	0.02376354057
677	1.057678503	0.7497811718	0.632289567	0.3916633147	0.1511094279	0.09742056961	0.04593727706	0.02333312031
678	1.060290673	0.7515354143	0.6334761184	0.3921090947	0.1518766777	0.09772716524	0.04609674237	0.0238452539
679	1.060028211	0.7520695771	0.6331425742	0.3917200573	0.1511104587	0.0967713879	0.04474588842	0.02262064542
680	1.060100874	0.7514677298	0.6315709078	0.391660873	0.1518353247	0.09740115513	0.04547169503	0.02299917956
681	1.061812097	0.7516217598	0.6311085247	0.3919831592	0.1518609976	0.0980978886	0.0455873612	0.02239617767
682	1.061538845	0.7499943377	0.6311852601	0.3916265278	0.1521956552	0.09871812802	0.04625668715	0.02321548857
683	1.061753181	0.7496860719	0.6317770755	0.3923935749	0.1522421538	0.09850651247	0.04629928235	0.02317922748
684	1.061415012	0.7489901522	0.6326150393	0.3932358424	0.1514512267	0.0973286702	0.04512517902	0.02217708675
685	1.059918882	0.7489658054	0.6321578383	0.3933234542	0.1511315528	0.09655522719	0.04452036875	0.02114941921
686	1.058569485	0.747848945	0.6311403099	0.3929553328	0.1510196845	0.09665405443	0.04409605618	0.02076408544
687	1.057813913	0.7470895592	0.6303449585	0.3918652886	0.1506796979	0.09716142044	0.0442877601	0.0210655343
688	1.058434889	0.7497981108	0.631142232	0.3917329396	0.1511747126	0.09784452117	0.0455872395	0.0219033541
689	1.059047474	0.7501164851	0.6309139787	0.391067672	0.1516865218	0.09835861016	0.04575079903	0.02281578867
690	1.058265679	0.7499560166	0.6299188892	0.3910652211	0.151830986	0.09737647123	0.04580830871	0.02224742007
691	1.05789877	0.7500247904	0.6286209817	0.3909038822	0.1533817911	0.09779015516	0.04554005628	0.02244221388
692	1.054391255	0.7474646794	0.6266259194	0.3897957069	0.1526460142	0.09742468542	0.04517344224	0.02139357121
693	1.055287877	0.7480948934	0.6276781487	0.390953451	0.15282853	0.09804555753	0.04562361071	0.02051999797
694	1.054600774	0.7468782052	0.6277315766	0.3907767415	0.1526057595	0.098286969	0.0461527122	0.02038790693
695	1.058079441	0.7480180927	0.6303176676	0.3925699504	0.1528198021	0.09815521265	0.04653585735	0.02121893696
696	1.055902075	0.7470910069	0.6296538339	0.3921774139	0.1528773111	0.09846543506	0.04688593354	0.02239715042
697	1.058125685	0.7481547692	0.6294822392	0.3917917309	0.1523713799	0.09818386757	0.04666678325	0.02315221346
698	1.059386856	0.7498930394	0.6296117371	0.3925766688	0.1525510569	0.09940196632	0.04609789121	0.02341640539
699	1.061854107	0.7503619506	0.6313630025	0.3924210697	0.1525896446	0.1003232741	0.04653817625	0.0232926741
700	1.063625664	0.7513390534	0.6317885189	0.3925266016	0.1526285342	0.1007323396	0.04678156618	0.02351767976
