# Supplementary material for: Recording animal-view videos of the natural world using a novel camera system and software package
Source: PLoS Biol. 2024 Jan 23;22(1):e3002444. doi: 10.1371/journal.pbio.3002444 (PMC10805291; doi:10.1371/journal.pbio.3002444)
Supplement: S1 Data — Numerical data underlying the plots in Figs 3, 5, 6, S1–S6, S10–S21, and S23. (ZIP) [file pbio.3002444.s056.zip › Figure S15/Figure S15, panel 1.csv]

Linearized on Spectralons
Using SONY's formula
Expected values based on spectroscopy
	UV channel	Blue channel	Green channel	Red channel
Spectralon 99%	1.005796061	1.007565531	1.006577843	1.005177242
Spectralon 80%	0.843073034	0.8658210085	0.874083463	0.8805204567
Spectralon 60%	0.5893378961	0.609911468	0.619928167	0.6285503156
Spectralon 40%	0.4215060481	0.4396645725	0.4496492075	0.4588829842
Spectralon 20%	0.1831870334	0.1885340761	0.1925037621	0.1968590819
Spectralon 10%	0.119787301	0.1230326266	0.1251911106	0.1274864908
Spectralon 5%	0.05816345484	0.06184687182	0.0624869996	0.06244318028
Spectralon 2%	0.007152160615	0.0115412729	0.01079558434	0.008512378435
Linearized on Spectralons
Using SONY's formula
Linearized values
	UV channel	Blue channel	Green channel	Red channel
Spectralon 99%	1.005210161	1.031918764	1.038925529	1.04463315
Spectralon 80%	0.8329642415	0.8345909715	0.840937376	0.845810771
Spectralon 60%	0.6089372635	0.6177898049	0.6226819158	0.6264818311
Spectralon 40%	0.4094782174	0.4264343083	0.4301051795	0.4329030514
Spectralon 20%	0.1958200783	0.1992758214	0.2001581192	0.2019366026
Spectralon 10%	0.1113557518	0.1142891198	0.1153632104	0.1171266139
Spectralon 5%	0.06168474257	0.06549113244	0.06548111886	0.06736771762
Spectralon 2%	0.01970536634	0.02478900738	0.02521530539	0.02787238359
