# Supplementary material for: Recording animal-view videos of the natural world using a novel camera system and software package
Source: PLoS Biol. 2024 Jan 23;22(1):e3002444. doi: 10.1371/journal.pbio.3002444 (PMC10805291; doi:10.1371/journal.pbio.3002444)
Supplement: S1 Data — Numerical data underlying the plots in Figs 3, 5, 6, S1–S6, S10–S21, and S23. (ZIP) [file pbio.3002444.s056.zip › Figure S15/Figure S15, panel 2.csv]

Linearized on Spectralons
Using a power transform
Expected values based on spectroscopy
	UV channel	Blue channel	Green channel	Red channel
Spectralon 99%	1.005796061	1.007565531	1.006577843	1.005177242
Spectralon 80%	0.843073034	0.8658210085	0.874083463	0.8805204567
Spectralon 60%	0.5893378961	0.609911468	0.619928167	0.6285503156
Spectralon 40%	0.4215060481	0.4396645725	0.4496492075	0.4588829842
Spectralon 20%	0.1831870334	0.1885340761	0.1925037621	0.1968590819
Spectralon 10%	0.119787301	0.1230326266	0.1251911106	0.1274864908
Spectralon 5%	0.05816345484	0.06184687182	0.0624869996	0.06244318028
Spectralon 2%	0.007152160615	0.0115412729	0.01079558434	0.008512378435
Linearized on Spectralons
Using a power transform
Linearized values
	UV channel	Blue channel	Green channel	Red channel
Spectralon 99%	1.006369114	1.023383021	1.024667859	1.024760962
Spectralon 80%	0.8338106871	0.8350983262	0.8410166502	0.8458099961
Spectralon 60%	0.6090168953	0.624971807	0.6338319182	0.6419722438
Spectralon 40%	0.4084183276	0.4356722534	0.4454034567	0.4543477595
Spectralon 20%	0.1927928329	0.2035393864	0.2092815936	0.2149675637
Spectralon 10%	0.1071839929	0.1130570769	0.1167454273	0.1193497032
Spectralon 5%	0.05665772781	0.0593826659	0.05960012227	0.05937794223
Spectralon 2%	0.01375318598	0.01281298697	0.01066910475	0.007846590132
