# Supplementary material for: Recording animal-view videos of the natural world using a novel camera system and software package
Source: PLoS Biol. 2024 Jan 23;22(1):e3002444. doi: 10.1371/journal.pbio.3002444 (PMC10805291; doi:10.1371/journal.pbio.3002444)
Supplement: S1 Data — Numerical data underlying the plots in Figs 3, 5, 6, S1–S6, S10–S21, and S23. (ZIP) [file pbio.3002444.s056.zip › Figure S15/Figure S15, panel 3.csv]

Linearized on ARUCO
Using SONY's formula
Expected values based on spectroscopy
	UV channel	Blue channel	Green channel	Red channel
Spectralon 99%	1.146885912	1.145119796	1.148003937	1.148472131
Spectralon 80%	0.8182738978	0.8001204215	0.7973150035	0.7922063048
Spectralon 60%	0.6270671682	0.6121660757	0.6090841692	0.6047635801
Spectralon 40%	0.4487590329	0.4415658382	0.4382737465	0.4354162322
Spectralon 20%	0.1675155222	0.1657624601	0.1635514656	0.1618562976
Spectralon 10%	0.07282300012	0.07312422463	0.0714709178	0.06917456525
Spectralon 5%	0.05029929424	0.04537221003	0.04389735093	0.04374830643
Spectralon 2%	0.0312849582	0.02807079879	0.02669194022	0.02629160727
Linearized on ARUCO
Using SONY's formula
Linearized values
	UV channel	Blue channel	Green channel	Red channel
Spectralon 99%	1.144659996	1.134597421	1.157735229	1.153871059
Spectralon 80%	0.8571055532	0.8378948569	0.8227256536	0.8200240731
Spectralon 60%	0.5974989533	0.5882519484	0.5742667913	0.5723916292
Spectralon 40%	0.4122415483	0.41941908	0.4021968842	0.4014444351
Spectralon 20%	0.1738265008	0.1763838381	0.1687686145	0.1690051109
Spectralon 10%	0.07953783125	0.08274571598	0.07944467664	0.08005161583
Spectralon 5%	0.05381476879	0.05530826747	0.05315395445	0.05389835685
Spectralon 2%	0.03590136766	0.03897107765	0.03580192477	0.03908440098
