# Supplementary material for: Recording animal-view videos of the natural world using a novel camera system and software package
Source: PLoS Biol. 2024 Jan 23;22(1):e3002444. doi: 10.1371/journal.pbio.3002444 (PMC10805291; doi:10.1371/journal.pbio.3002444)
Supplement: S1 Data — Numerical data underlying the plots in Figs 3, 5, 6, S1–S6, S10–S21, and S23. (ZIP) [file pbio.3002444.s056.zip › Figure S15/Figure S15, panel 4.csv]

Linearized on ARUCO
Using a power transform
Expected values based on spectroscopy
	UV channel	Blue channel	Green channel	Red channel
Spectralon 99%	1.146885912	1.145119796	1.148003937	1.148472131
Spectralon 80%	0.8182738978	0.8001204215	0.7973150035	0.7922063048
Spectralon 60%	0.6270671682	0.6121660757	0.6090841692	0.6047635801
Spectralon 40%	0.4487590329	0.4415658382	0.4382737465	0.4354162322
Spectralon 20%	0.1675155222	0.1657624601	0.1635514656	0.1618562976
Spectralon 10%	0.07282300012	0.07312422463	0.0714709178	0.06917456525
Spectralon 5%	0.05029929424	0.04537221003	0.04389735093	0.04374830643
Spectralon 2%	0.0312849582	0.02807079879	0.02669194022	0.02629160727
Linearized on ARUCO
Using a power transform
Linearized values
	UV channel	Blue channel	Green channel	Red channel
Spectralon 99%	1.129308224	1.12862277	1.136897087	1.13606298
Spectralon 80%	0.860088408	0.8407406807	0.8293394446	0.8264550567
Spectralon 60%	0.6108416319	0.594655931	0.5926069617	0.5886826515
Spectralon 40%	0.4278285503	0.4254124761	0.4223249257	0.4186261892
Spectralon 20%	0.1816634387	0.1752630472	0.1772589386	0.1742858887
Spectralon 10%	0.07790455967	0.07507562637	0.07518069446	0.07306610793
Spectralon 5%	0.0482571274	0.04489725828	0.04327175766	0.04158493131
Spectralon 2%	0.02701644041	0.02663389035	0.02140895277	0.02316572517
