# Supplementary material for: Recording animal-view videos of the natural world using a novel camera system and software package
Source: PLoS Biol. 2024 Jan 23;22(1):e3002444. doi: 10.1371/journal.pbio.3002444 (PMC10805291; doi:10.1371/journal.pbio.3002444)
Supplement: S1 Data — Numerical data underlying the plots in Figs 3, 5, 6, S1–S6, S10–S21, and S23. (ZIP) [file pbio.3002444.s056.zip › Figure S16/Figure S16.csv]

wl	ideal	d65	forestshade	dat
300	1	0.000178767	0	0.004679607
301	1	0.001894304	0.00380922	0.004943931
302	1	0.003621237	0.007618441	0.005288337
303	1	0.005359564	0.011427661	0.004699216
304	1	0.007109286	0.015236882	0.004617935
305	1	0.008870403	0.019046102	0.005015307
306	1	0.010642916	0.026331845	0.005083759
307	1	0.012426823	0.033617588	0.00583711
308	1	0.014222125	0.04090333	0.00464228
309	1	0.016028822	0.048189073	0.003731746
310	1	0.017846914	0.055474816	0.003657053
311	1	0.027111558	0.051184023	0.003356768
312	1	0.036435412	0.046893229	0.00465233
313	1	0.045818475	0.042602436	0.005197319
314	1	0.055260747	0.038311642	0.004805031
315	1	0.064762229	0.034020849	0.004384982
316	1	0.074323031	0.038974676	0.004219358
317	1	0.083943043	0.043928503	0.004267428
318	1	0.093622266	0.048882331	0.004359342
319	1	0.103360698	0.053836158	0.004290611
320	1	0.113158341	0.058789985	0.003728715
321	1	0.122945525	0.066648004	0.003702609
322	1	0.132791485	0.074506023	0.00433052
323	1	0.142696221	0.082364043	0.005303892
324	1	0.152659733	0.090222062	0.005142585
325	1	0.162682022	0.098080081	0.005566214
326	1	0.1727632	0.095837991	0.005387013
327	1	0.182903155	0.093595901	0.004701363
328	1	0.193101887	0.091353811	0.005718289
329	1	0.203359396	0.089111721	0.005303428
330	1	0.213675682	0.086869631	0.004929033
331	1	0.215997813	0.085967539	0.005340472
332	1	0.218330062	0.085065447	0.004932017
333	1	0.22067243	0.084163356	0.004648317
334	1	0.223024916	0.083261264	0.005632365
335	1	0.225387521	0.082359172	0.005086867
336	1	0.227760362	0.079842032	0.004366368
337	1	0.230143322	0.077324893	0.003899632
338	1	0.232536402	0.074807753	0.003461933
339	1	0.234939601	0.072290614	0.004199154
340	1	0.237352919	0.069773474	0.005384114
341	1	0.2410083	0.071429001	0.006594742
342	1	0.244681026	0.073084528	0.005637331
343	1	0.248371097	0.074740056	0.005474247
344	1	0.252078512	0.076395583	0.005705036
345	1	0.255803272	0.07805111	0.005895263
346	1	0.259545498	0.077983535	0.006692114
347	1	0.26330507	0.077915959	0.008028519
348	1	0.267081986	0.077848384	0.007780594
349	1	0.270876249	0.077780808	0.008156255
350	1	0.274687857	0.077713233	0.009647189
351	1	0.276531715	0.076394505	0.009816229
352	1	0.278381608	0.075075777	0.01147626
353	1	0.280237535	0.07375705	0.013500723
354	1	0.282099497	0.072438322	0.013953615
355	1	0.283967493	0.071119594	0.0146785
356	1	0.285841524	0.076828014	0.015066765
357	1	0.287721589	0.082536433	0.015462061
358	1	0.289607688	0.088244853	0.017704987
359	1	0.291499822	0.093953272	0.019583907
360	1	0.29339799	0.099661692	0.022164405
361	1	0.297651566	0.10090553	0.026012826
362	1	0.301924193	0.102149368	0.033608355
363	1	0.30621587	0.103393205	0.054003959
364	1	0.310526597	0.104637043	0.088425065
365	1	0.314856375	0.105880881	0.11798453
366	1	0.319205203	0.106282392	0.127428461
367	1	0.323573081	0.106683903	0.116359979
368	1	0.327960009	0.107085415	0.090559479
369	1	0.332365988	0.107486926	0.070586525
370	1	0.336791017	0.107888437	0.06593632
371	1	0.336330985	0.108268839	0.071201793
372	1	0.335863567	0.108649242	0.079388051
373	1	0.335388761	0.109029644	0.087641164
374	1	0.334906568	0.109410047	0.096822231
375	1	0.334416989	0.109790449	0.1065601
376	1	0.333920022	0.108084752	0.116282774
377	1	0.333415669	0.106379056	0.124595706
378	1	0.332903928	0.104673359	0.130835426
379	1	0.332384801	0.102967663	0.133207053
380	1	0.331858286	0.101261966	0.136168828
381	1	0.335842565	0.104275704	0.142187586
382	1	0.339843175	0.107289442	0.149375103
383	1	0.343860115	0.110303179	0.16075908
384	1	0.347893386	0.113316917	0.171255872
385	1	0.351942987	0.116330655	0.179221701
386	1	0.356009053	0.115936136	0.186719249
387	1	0.360091451	0.115541617	0.188698248
388	1	0.36419018	0.115147098	0.189821695
389	1	0.368305241	0.114752579	0.194394792
390	1	0.372436632	0.11435806	0.196685631
391	1	0.392595832	0.124559911	0.200245357
392	1	0.412853263	0.134761763	0.210684365
393	1	0.433208926	0.144963614	0.224617092
394	1	0.45366282	0.155165466	0.23823036
395	1	0.474214945	0.165367317	0.253765382
396	1	0.49486544	0.172426716	0.266861223
397	1	0.515614168	0.179486115	0.268077524
398	1	0.536461127	0.186545515	0.269811018
399	1	0.557406318	0.193604914	0.271197516
400	1	0.578449742	0.200664313	0.272003468
401	1	0.586014018	0.202570546	0.28293597
402	1	0.593608809	0.204476778	0.314002566
403	1	0.601234115	0.206383011	0.372332252
404	1	0.608889935	0.208289243	0.439326866
405	1	0.61657627	0.210195476	0.475016363
406	1	0.62429326	0.212496071	0.47014938
407	1	0.632040767	0.214796666	0.441051617
408	1	0.639818788	0.21709726	0.399947902
409	1	0.647627324	0.219397855	0.374304587
410	1	0.655466376	0.22169845	0.3608111
411	1	0.658462575	0.222177002	0.341925989
412	1	0.661465574	0.222655554	0.33720297
413	1	0.664475374	0.223134106	0.349301459
414	1	0.667491974	0.223612658	0.367734066
415	1	0.670515375	0.22409121	0.395487233
416	1	0.673545577	0.222324981	0.430909418
417	1	0.676582578	0.220558753	0.478478343
418	1	0.679626381	0.218792524	0.546315123
419	1	0.682676983	0.217026296	0.617041469
420	1	0.685734387	0.215260067	0.674469747
421	1	0.682401484	0.214772301	0.707320238
422	1	0.679044992	0.214284536	0.699690104
423	1	0.67566491	0.21379677	0.647444538
424	1	0.672261238	0.213309005	0.576849357
425	1	0.668833977	0.212821239	0.504131174
426	1	0.665383276	0.218611213	0.451299436
427	1	0.661908985	0.224401188	0.424040795
428	1	0.658411106	0.230191162	0.409068224
429	1	0.654889637	0.235981137	0.407200181
430	1	0.65134458	0.241771111	0.42230138
431	1	0.666553803	0.244959535	0.452703472
432	1	0.681826574	0.248147959	0.489501384
433	1	0.697162892	0.251336382	0.552254574
434	1	0.712562757	0.254524806	0.663628511
435	1	0.72802617	0.25771323	0.797383068
436	1	0.743553283	0.261586285	0.866179923
437	1	0.759143944	0.26545934	0.815291151
438	1	0.774798153	0.269332394	0.678627983
439	1	0.79051591	0.273205449	0.526311266
440	1	0.806297215	0.277078504	0.442800218
441	1	0.817486797	0.279551407	0.430914267
442	1	0.828718815	0.282024311	0.422813366
443	1	0.839993269	0.284497214	0.399031373
444	1	0.851310158	0.286970118	0.369707512
445	1	0.862669484	0.289443021	0.353501029
446	1	0.874072803	0.294066841	0.358129853
447	1	0.885518566	0.298690661	0.374903492
448	1	0.897006771	0.303314482	0.388017396
449	1	0.90853742	0.307938302	0.393548524
450	1	0.920110511	0.312562122	0.387151803
451	1	0.922788843	0.315270566	0.378315994
452	1	0.925469986	0.317979011	0.372318017
453	1	0.928153939	0.320687455	0.36884366
454	1	0.930840702	0.3233959	0.368440577
455	1	0.933530274	0.326104344	0.368856173
456	1	0.936222657	0.327168187	0.384451008
457	1	0.938917849	0.32823203	0.411768686
458	1	0.941615852	0.329295872	0.443470858
459	1	0.944316664	0.330359715	0.460311617
460	1	0.947020286	0.331423558	0.456077853
461	1	0.946700931	0.332108125	0.43218821
462	1	0.946371259	0.332792692	0.398423741
463	1	0.946031269	0.33347726	0.375689975
464	1	0.945680963	0.334161827	0.36058659
465	1	0.945320339	0.334846394	0.351141465
466	1	0.944951027	0.336500098	0.352983667
467	1	0.944571405	0.338153802	0.366983855
468	1	0.944181472	0.339807505	0.384177595
469	1	0.94378123	0.341461209	0.39792597
470	1	0.943370677	0.343114913	0.396796229
471	1	0.946251941	0.343686026	0.383533784
472	1	0.949136917	0.34425714	0.374933409
473	1	0.952025604	0.344828253	0.370987415
474	1	0.954918003	0.345399367	0.369388502
475	1	0.957814114	0.34597048	0.369070695
476	1	0.960713936	0.343938995	0.371099037
477	1	0.96361747	0.34190751	0.379007512
478	1	0.966524715	0.339876025	0.390962949
479	1	0.969435673	0.33784454	0.397432153
480	1	0.972350342	0.335813055	0.396380742
481	1	0.96839817	0.334785126	0.394035283
482	1	0.964421142	0.333757197	0.385443521
483	1	0.960419259	0.332729267	0.367299369
484	1	0.956392519	0.331701338	0.345426659
485	1	0.952340923	0.330673409	0.327537788
486	1	0.94826447	0.335706734	0.321745278
487	1	0.944163162	0.34074006	0.333382309
488	1	0.940036998	0.345773385	0.347590573
489	1	0.935885977	0.350806711	0.356148857
490	1	0.9317101	0.355840036	0.356917595
491	1	0.934076592	0.358201299	0.35399461
492	1	0.936444978	0.360562562	0.352810019
493	1	0.938815258	0.362923825	0.353941397
494	1	0.941187433	0.365285088	0.354159785
495	1	0.943561502	0.367646351	0.346481786
496	1	0.945939198	0.372534685	0.328011343
497	1	0.948318796	0.377423019	0.302948827
498	1	0.950700295	0.382311353	0.281956007
499	1	0.953083695	0.387199687	0.27554764
500	1	0.955468997	0.392088021	0.287480569
501	1	0.956021179	0.39679802	0.308109767
502	1	0.956567938	0.401508018	0.324571291
503	1	0.957109272	0.406218017	0.331440405
504	1	0.957645181	0.410928015	0.328299349
505	1	0.958175667	0.415638014	0.315244982
506	1	0.958700729	0.417656496	0.297343611
507	1	0.959220366	0.419674979	0.27803328
508	1	0.959734579	0.421693461	0.264301547
509	1	0.960243368	0.423711944	0.267352268
510	1	0.960746733	0.425730426	0.282651372
511	1	0.959940949	0.431389207	0.300078876
512	1	0.959124639	0.437047988	0.310807634
513	1	0.958297802	0.442706769	0.311485474
514	1	0.957460438	0.44836555	0.309606378
515	1	0.956612547	0.454024331	0.309799349
516	1	0.95575413	0.465630081	0.30898432
517	1	0.954885185	0.477235832	0.302518875
518	1	0.954005714	0.488841582	0.292096899
519	1	0.953115716	0.500447333	0.28175603
520	1	0.952215192	0.512053083	0.273645779
521	1	0.956684819	0.522023171	0.26880967
522	1	0.961164576	0.531993259	0.265254991
523	1	0.965654461	0.541963346	0.263560683
524	1	0.970154474	0.551933434	0.271555966
525	1	0.974664615	0.561903522	0.2905399
526	1	0.979186723	0.569396449	0.314217927
527	1	0.983718967	0.576889376	0.334671397
528	1	0.988261346	0.584382302	0.347407681
529	1	0.99281386	0.591875229	0.356096098
530	1	0.99737651	0.599368156	0.368704128
531	1	0.996211092	0.604392092	0.38365987
532	1	0.995034196	0.609416028	0.398103108
533	1	0.993845823	0.614439964	0.407907312
534	1	0.992645973	0.6194639	0.41035193
535	1	0.991434645	0.624487836	0.402124297
536	1	0.99021184	0.628960087	0.378594051
537	1	0.988977557	0.633432339	0.344491531
538	1	0.987731797	0.63790459	0.309447152
539	1	0.986474559	0.642376842	0.289963206
540	1	0.985205844	0.646849093	0.293897904
541	1	0.986689961	0.648298506	0.316159543
542	1	0.988172819	0.649747919	0.355512245
543	1	0.989654419	0.651197332	0.434456322
544	1	0.99113476	0.652646745	0.593358793
545	1	0.992613844	0.654096158	0.817325956
546	1	0.994093577	0.651955508	0.991266556
547	1	0.99557206	0.649814857	1
548	1	0.997049291	0.647674207	0.835582379
549	1	0.998525271	0.645533556	0.581109585
550	1	1	0.643392906	0.37152508
551	1	0.997922447	0.640282944	0.267759143
552	1	0.995830753	0.637172982	0.230510198
553	1	0.993724919	0.63406302	0.221645977
554	1	0.991604944	0.630953058	0.222137918
555	1	0.989470828	0.627843096	0.223844892
556	1	0.987322572	0.623406552	0.221298748
557	1	0.985160176	0.618970008	0.215429059
558	1	0.982983638	0.614533463	0.210205389
559	1	0.98079296	0.610096919	0.211797504
560	1	0.978588142	0.605660375	0.224120435
561	1	0.976741906	0.600952821	0.249777458
562	1	0.974882859	0.596245266	0.288362101
563	1	0.973011	0.591537712	0.330252111
564	1	0.971126329	0.586830157	0.355698224
565	1	0.969228846	0.582122603	0.350832188
566	1	0.967318552	0.577373009	0.320851908
567	1	0.965395445	0.572623415	0.287495003
568	1	0.963459527	0.567873821	0.275545781
569	1	0.961510797	0.563124227	0.289128822
570	1	0.959549255	0.558374633	0.310161131
571	1	0.960687671	0.556992358	0.3195019
572	1	0.961824178	0.555610084	0.317204368
573	1	0.962958776	0.554227809	0.324911232
574	1	0.964091464	0.552845535	0.37697952
575	1	0.965222244	0.55146326	0.496428727
576	1	0.966351115	0.552891206	0.669019145
577	1	0.967478077	0.554319152	0.842768964
578	1	0.96860313	0.555747099	0.954383912
579	1	0.969726275	0.557175045	0.955960048
580	1	0.97084751	0.558602991	0.83710852
581	1	0.965310423	0.552505854	0.655794477
582	1	0.959748514	0.546408717	0.478124604
583	1	0.954161782	0.540311581	0.357446045
584	1	0.948550228	0.534214444	0.315097231
585	1	0.942913851	0.528117307	0.317743415
586	1	0.937252652	0.529406069	0.337484774
587	1	0.931566629	0.530694832	0.366566874
588	1	0.925855785	0.531983594	0.407790867
589	1	0.920120118	0.533272357	0.447447979
590	1	0.914359628	0.534561119	0.460831281
591	1	0.917273253	0.532425557	0.436221394
592	1	0.920191493	0.530289995	0.385505778
593	1	0.923114349	0.528154433	0.339592869
594	1	0.92604182	0.526018871	0.316999744
595	1	0.928973907	0.523883309	0.317434623
596	1	0.931910609	0.526050046	0.336409271
597	1	0.934851926	0.528216783	0.368367907
598	1	0.937797859	0.53038352	0.402594548
599	1	0.940748408	0.532550257	0.422310682
600	1	0.943703572	0.534716994	0.419178208
601	1	0.944848755	0.529893579	0.394835122
602	1	0.945992516	0.525070164	0.358875929
603	1	0.947134853	0.520246749	0.321517216
604	1	0.948275768	0.515423334	0.290245295
605	1	0.949415259	0.510599919	0.271908224
606	1	0.950553538	0.507874265	0.272955779
607	1	0.951690396	0.505148611	0.293688645
608	1	0.952825831	0.502422956	0.331310706
609	1	0.953959843	0.499697302	0.378725686
610	1	0.955092433	0.496971648	0.425200811
611	1	0.954629083	0.496839684	0.456945553
612	1	0.954159091	0.49670772	0.459448165
613	1	0.953682458	0.496575757	0.434346221
614	1	0.953199182	0.496443793	0.398333838
615	1	0.952709265	0.496311829	0.367731225
616	1	0.952212706	0.493282277	0.352267429
617	1	0.951709505	0.490252725	0.341057832
618	1	0.951199662	0.487223173	0.322752255
619	1	0.950683178	0.484193621	0.299763944
620	1	0.950160052	0.481164069	0.279147922
621	1	0.946906688	0.484915321	0.265699356
622	1	0.943637911	0.488666573	0.260290005
623	1	0.94035372	0.492417824	0.263655813
624	1	0.937054116	0.496169076	0.282461317
625	1	0.933739098	0.499920328	0.313572888
626	1	0.930408886	0.49652771	0.337992521
627	1	0.92706326	0.493135092	0.337823484
628	1	0.923702223	0.489742474	0.311783226
629	1	0.920325772	0.486349856	0.275160771
630	1	0.916933909	0.482957238	0.249107172
631	1	0.918842111	0.48579999	0.239870369
632	1	0.920751749	0.488642743	0.240175362
633	1	0.922662821	0.491485495	0.242636074
634	1	0.924575329	0.494328248	0.241348645
635	1	0.926489271	0.497171	0.236570794
636	1	0.928404649	0.489014729	0.230037264
637	1	0.930321462	0.480858458	0.226405003
638	1	0.932239709	0.472702187	0.225830457
639	1	0.934159392	0.464545916	0.227209295
640	1	0.93608051	0.456389645	0.230695697
641	1	0.933429556	0.456544782	0.237889311
642	1	0.930765767	0.456699919	0.244984514
643	1	0.928089143	0.456855056	0.246562912
644	1	0.925399684	0.457010193	0.23913515
645	1	0.922697391	0.45716533	0.22554615
646	1	0.919982262	0.450545502	0.214554956
647	1	0.917254299	0.443925674	0.209938213
648	1	0.914513501	0.437305845	0.207963009
649	1	0.911759868	0.430686017	0.204284833
650	1	0.9089934	0.424066189	0.195701137
651	1	0.910605494	0.43107832	0.186338076
652	1	0.912218245	0.438090451	0.179391305
653	1	0.913831652	0.445102583	0.17942012
654	1	0.915445715	0.452114714	0.18651854
655	1	0.917060435	0.459126845	0.202250802
656	1	0.918675811	0.456277166	0.225665981
657	1	0.920291843	0.453427487	0.253451598
658	1	0.921908532	0.450577809	0.273722181
659	1	0.923525877	0.44772813	0.273809938
660	1	0.925143879	0.444878451	0.253888183
661	1	0.92892878	0.438859067	0.225855137
662	1	0.932720892	0.432839683	0.206027197
663	1	0.936520215	0.4268203	0.206728979
664	1	0.940326749	0.420800916	0.226118732
665	1	0.944140494	0.414781532	0.25710477
666	1	0.947961449	0.413318122	0.286279662
667	1	0.951789615	0.411854713	0.300200988
668	1	0.955624992	0.410391303	0.299927917
669	1	0.95946758	0.408927894	0.301901122
670	1	0.963317379	0.407464484	0.317447571
671	1	0.960072437	0.406365403	0.339689886
672	1	0.956813538	0.405266322	0.349709883
673	1	0.953540681	0.404167241	0.334995004
674	1	0.950253867	0.40306816	0.305850332
675	1	0.946953096	0.401969079	0.280303737
676	1	0.943638367	0.398411866	0.263462942
677	1	0.940309681	0.394854653	0.251079227
678	1	0.936967037	0.391297439	0.237028398
679	1	0.933610435	0.387740226	0.22291806
680	1	0.930239876	0.384183013	0.217526407
681	1	0.921417623	0.390697595	0.232478994
682	1	0.912565442	0.397212177	0.267463605
683	1	0.903683334	0.40372676	0.313450163
684	1	0.894771299	0.410241342	0.348848566
685	1	0.885829336	0.416755924	0.357530382
686	1	0.876857686	0.444616749	0.335246598
687	1	0.867856109	0.472477574	0.294915739
688	1	0.858824605	0.500338398	0.257040972
689	1	0.849763175	0.528199223	0.235470328
690	1	0.840671818	0.556060048	0.233282623
691	1	0.844169717	0.591383744	0.239555578
692	1	0.847674213	0.626707439	0.242303416
693	1	0.851185306	0.662031135	0.238979481
694	1	0.854702998	0.69735483	0.234776004
695	1	0.858227288	0.732678526	0.236901799
696	1	0.861758175	0.786142821	0.250553832
697	1	0.86529566	0.839607116	0.270995246
698	1	0.868839743	0.89307141	0.289999768
699	1	0.872390423	0.946535705	0.298123447
700	1	0.875947701	1	0.288391299
