# Supplementary material for: Recording animal-view videos of the natural world using a novel camera system and software package
Source: PLoS Biol. 2024 Jan 23;22(1):e3002444. doi: 10.1371/journal.pbio.3002444 (PMC10805291; doi:10.1371/journal.pbio.3002444)
Supplement: S1 Data — Numerical data underlying the plots in Figs 3, 5, 6, S1–S6, S10–S21, and S23. (ZIP) [file pbio.3002444.s056.zip › Figure S17/Figure S17A.csv]

wl	U	B	G
300	0.004686997	0.000768285	0.000851052
301	0.00495064	0.000825907	0.00087942
302	0.005214284	0.000883528	0.000907789
303	0.005477927	0.000938405	0.000934131
304	0.005741571	0.000990539	0.000958446
305	0.006005214	0.001039929	0.000980736
306	0.006268858	0.001086575	0.001000999
307	0.006532501	0.001130477	0.001019236
308	0.00680033	0.001174379	0.001035446
309	0.007072343	0.001218281	0.001049631
310	0.007348541	0.001264927	0.001063815
311	0.007628924	0.001314316	0.001077999
312	0.007913491	0.00136645	0.001092183
313	0.008202244	0.001421328	0.001106367
314	0.008495181	0.001478949	0.001120551
315	0.008788118	0.00153657	0.001134736
316	0.009081056	0.001594192	0.00114892
317	0.009373993	0.001651813	0.001163104
318	0.00966693	0.001706691	0.001175262
319	0.009959868	0.001758824	0.001185394
320	0.010252805	0.001808214	0.001193499
321	0.010545742	0.00185486	0.001199578
322	0.010838679	0.001898762	0.00120363
323	0.011127432	0.001942664	0.001207683
324	0.011412	0.001986566	0.001211736
325	0.011692382	0.002033212	0.001217815
326	0.01196858	0.002082602	0.00122592
327	0.012240594	0.002134735	0.001236051
328	0.012495867	0.002189613	0.001248209
329	0.012734402	0.002247234	0.001262393
330	0.012960382	0.002304856	0.001276578
331	0.013173808	0.002362477	0.001290762
332	0.013374679	0.002420098	0.001304946
333	0.013558811	0.00247772	0.001317104
334	0.013726204	0.002535341	0.001327235
335	0.013889412	0.002592963	0.001335341
336	0.014048435	0.002650584	0.00134142
337	0.014203273	0.002708205	0.001345472
338	0.014328818	0.002763083	0.001347499
339	0.014425069	0.002815216	0.001347499
340	0.014496211	0.002864606	0.001347499
341	0.014542244	0.002911252	0.001347499
342	0.014563168	0.002955154	0.001347499
343	0.014546428	0.002996312	0.001347499
344	0.014492026	0.003034726	0.001347499
345	0.014425069	0.003073141	0.001347499
346	0.014345557	0.003111555	0.001347499
347	0.014253491	0.003149969	0.001347499
348	0.014136316	0.003188384	0.001349525
349	0.013994032	0.003226798	0.001353578
350	0.013839194	0.003265212	0.001359656
351	0.013671801	0.003303626	0.001367762
352	0.013491854	0.003342041	0.001377893
353	0.013290983	0.003380455	0.001388025
354	0.013069188	0.003418869	0.001398156
355	0.012839023	0.003457283	0.001406262
356	0.012600488	0.003495698	0.001412341
357	0.012353584	0.003534112	0.001416393
358	0.01209831	0.003569782	0.00141842
359	0.011834666	0.003602709	0.00141842
360	0.011571023	0.003632891	0.00141842
361	0.011307379	0.00366033	0.00141842
362	0.011043736	0.003685025	0.00141842
363	0.010780092	0.00370972	0.00141842
364	0.010516448	0.003734415	0.00141842
365	0.010252805	0.003761854	0.00141842
366	0.009989161	0.003792036	0.00141842
367	0.009725518	0.003824963	0.00141842
368	0.009461874	0.003863377	0.001416393
369	0.009198231	0.003907279	0.001412341
370	0.008934587	0.003953925	0.001406262
371	0.008670944	0.004003315	0.001398156
372	0.0084073	0.004055448	0.001388025
373	0.008147841	0.004110326	0.00137992
374	0.007892567	0.004167947	0.001373841
375	0.007641478	0.004225569	0.001371814
376	0.007394574	0.00428319	0.001373841
377	0.007151855	0.004340811	0.00137992
378	0.00691332	0.00440392	0.001388025
379	0.00667897	0.004472517	0.001398156
380	0.00644462	0.004546602	0.001406262
381	0.00621027	0.004626174	0.001412341
382	0.005975921	0.004711235	0.001416393
383	0.005741571	0.004804526	0.001416393
384	0.005507221	0.00490605	0.001412341
385	0.005272871	0.005010317	0.001406262
386	0.005038521	0.005117328	0.001398156
387	0.004804171	0.005227083	0.001388025
388	0.004578191	0.005342326	0.001375867
389	0.004360581	0.005463056	0.001361683
390	0.00415134	0.005586531	0.001347499
391	0.003950468	0.005712749	0.001333314
392	0.003757967	0.005841711	0.00131913
393	0.00357802	0.005970673	0.001308999
394	0.003410627	0.006099636	0.00130292
395	0.003247419	0.006225854	0.001300893
396	0.003088396	0.006349328	0.00130292
397	0.002933558	0.006470059	0.001308999
398	0.002787089	0.006590789	0.001317104
399	0.00264899	0.00671152	0.001327235
400	0.002515076	0.006834994	0.001335341
401	0.002385346	0.006961213	0.00134142
402	0.002259802	0.007090175	0.001345472
403	0.002146812	0.007216393	0.001351551
404	0.002046376	0.007339867	0.001359656
405	0.00195431	0.007457854	0.001371814
406	0.001870614	0.007570353	0.001388025
407	0.001795287	0.007677364	0.001408288
408	0.00172833	0.007781631	0.001432604
409	0.001669743	0.007883155	0.001460972
410	0.001611155	0.007987422	0.001489341
411	0.001552568	0.008094433	0.001517709
412	0.00149398	0.008204188	0.001546077
413	0.001435393	0.008311199	0.001572419
414	0.001376805	0.008415467	0.001596735
415	0.001318218	0.008514246	0.001619025
416	0.00125963	0.008607538	0.001639288
417	0.001201043	0.008695342	0.001657525
418	0.001142455	0.008777658	0.001673735
419	0.001083868	0.008854487	0.001687919
420	0.00102528	0.008931315	0.001702104
421	0.000966693	0.009008144	0.001716288
422	0.000908106	0.009084972	0.001730472
423	0.000853703	0.009156313	0.001746682
424	0.000803485	0.009222166	0.001764919
425	0.000757452	0.009282531	0.001785182
426	0.000715604	0.009337409	0.001807472
427	0.000677941	0.009386799	0.001831788
428	0.000648647	0.009427957	0.001860156
429	0.000627723	0.009460883	0.001892577
430	0.000610983	0.009491066	0.001927024
431	0.000598429	0.009518505	0.001963498
432	0.000590059	0.0095432	0.002001998
433	0.00058169	0.009556919	0.002040498
434	0.00057332	0.009559663	0.002078998
435	0.000560766	0.009554175	0.002115472
436	0.000544026	0.009540456	0.002149919
437	0.000523102	0.009518505	0.00218234
438	0.000502178	0.009482834	0.002216787
439	0.000481254	0.009433445	0.002253261
440	0.000464515	0.009378567	0.002293787
441	0.00045196	0.009318202	0.002338366
442	0.000443591	0.009252349	0.002386998
443	0.000435221	0.009167289	0.002437655
444	0.000426851	0.009063021	0.00249034
445	0.000414297	0.008945035	0.002540997
446	0.000397558	0.008813329	0.002589629
447	0.000376634	0.008667903	0.002636234
448	0.00035571	0.008511502	0.002682839
449	0.000334785	0.008344126	0.002729445
450	0.000318046	0.008179493	0.002778076
451	0.000305492	0.008017605	0.002828734
452	0.000297122	0.00785846	0.002881418
453	0.000292937	0.007702059	0.002938155
454	0.000292937	0.007548402	0.002998944
455	0.000292937	0.007394745	0.00306176
456	0.000292937	0.007241088	0.003126602
457	0.000292937	0.007087431	0.00319347
458	0.000292937	0.006933774	0.003260339
459	0.000292937	0.006780117	0.003327207
460	0.000292937	0.00662646	0.003392049
461	0.000292937	0.006472803	0.003454865
462	0.000292937	0.006319146	0.003515654
463	0.000288752	0.006168233	0.003576444
464	0.000280383	0.006020063	0.003637233
465	0.000267828	0.005874638	0.003700049
466	0.000251089	0.005731956	0.003764891
467	0.000230165	0.005592019	0.003831759
468	0.000209241	0.005449337	0.003894575
469	0.000188317	0.005303912	0.003953338
470	0.000171578	0.005152999	0.004006022
471	0.000159023	0.004996598	0.004052627
472	0.000150653	0.004834709	0.004093154
473	0.000146469	0.004670076	0.004129627
474	0.000146469	0.0045027	0.004162048
475	0.000146469	0.004338067	0.004196496
476	0.000146469	0.004176179	0.004232969
477	0.000146469	0.004017034	0.004271469
478	0.000146469	0.003860633	0.004311996
479	0.000146469	0.003706976	0.004354548
480	0.000146469	0.003553319	0.004397101
481	0.000146469	0.003399662	0.004439653
482	0.000146469	0.003246005	0.004482206
483	0.000142284	0.003089604	0.004524759
484	0.000133914	0.002930459	0.004567311
485	0.00012136	0.002768571	0.004609864
486	0.00010462	0.002603938	0.004652416
487	8.37E-05	0.002436562	0.004694969
488	6.28E-05	0.002274673	0.004739548
489	4.18E-05	0.002118272	0.004786153
490	2.51E-05	0.001970103	0.004834785
491	1.26E-05	0.001830165	0.004885442
492	4.18E-06	0.001698459	0.004938127
493	0	0.001580472	0.004992837
494	0	0.001476205	0.005049574
495	0	0.001377426	0.005106311
496	0	0.001284134	0.005163047
497	0	0.00119633	0.005219784
498	0	0.001116757	0.005278547
499	0	0.001045417	0.005339337
500	0	0.00097682	0.005402152
501	0	0.000910967	0.005466994
502	0	0.000847858	0.005533863
503	0	0.00079298	0.005600731
504	0	0.000746334	0.005667599
505	0	0.000705176	0.005732441
506	0	0.000669506	0.005795257
507	0	0.000639323	0.005856047
508	0	0.000614628	0.00591481
509	0	0.000595421	0.005971547
510	0	0.000576214	0.006028283
511	0	0.000557007	0.00608502
512	0	0.0005378	0.006141757
513	0	0.000518593	0.006198494
514	0	0.000499385	0.00625523
515	0	0.000480178	0.006311967
516	0	0.000460971	0.006368704
517	0	0.000441764	0.006425441
518	0	0.000422557	0.006478125
519	0	0.00040335	0.006526756
520	0	0.000384143	0.006571335
521	0	0.000364935	0.006611862
522	0	0.000345728	0.006648335
523	0	0.000326521	0.006680756
524	0	0.000307314	0.006709125
525	0	0.000288107	0.006737493
526	0	0.0002689	0.006765861
527	0	0.000249693	0.00679423
528	0	0.000230486	0.006822598
529	0	0.000211278	0.006850967
530	0	0.000192071	0.006879335
531	0	0.000172864	0.006907703
532	0	0.000153657	0.006936072
533	0	0.00013445	0.006962414
534	0	0.000115243	0.00698673
535	0	9.60E-05	0.007009019
536	0	7.68E-05	0.007029282
537	0	5.76E-05	0.007047519
538	0	4.12E-05	0.007061703
539	0	2.74E-05	0.007071835
540	0	1.65E-05	0.00707994
541	0	8.23E-06	0.007086019
542	0	2.74E-06	0.007090072
543	0	0	0.007083993
544	0	0	0.007067782
545	0	0	0.007043466
546	0	0	0.007011045
547	0	0	0.006970519
548	0	0	0.00692594
549	0	0	0.006877309
550	0	0	0.00683273
551	0	0	0.006792204
552	0	0	0.00675573
553	0	0	0.006711151
554	0	0	0.006658467
555	0	0	0.006593625
556	0	0	0.006516625
557	0	0	0.006427467
558	0	0	0.006326151
559	0	0	0.006212678
560	0	0	0.006099204
561	0	0	0.005985731
562	0	0	0.005872257
563	0	0	0.00576081
564	0	0	0.005651389
565	0	0	0.005543994
566	0	0	0.005438626
567	0	0	0.005335284
568	0	0	0.005229916
569	0	0	0.005122521
570	0	0	0.005011074
571	0	0	0.004895574
572	0	0	0.004776021
573	0	0	0.004652416
574	0	0	0.004524759
575	0	0	0.004397101
576	0	0	0.004269443
577	0	0	0.004141785
578	0	0	0.004012101
579	0	0	0.003880391
580	0	0	0.003746654
581	0	0	0.003610891
582	0	0	0.003473102
583	0	0	0.003335312
584	0	0	0.003197523
585	0	0	0.00306176
586	0	0	0.002928023
587	0	0	0.002796313
588	0	0	0.002670681
589	0	0	0.002551129
590	0	0	0.002435629
591	0	0	0.002324182
592	0	0	0.002216787
593	0	0	0.002117498
594	0	0	0.002026314
595	0	0	0.001939182
596	0	0	0.001856103
597	0	0	0.001777077
598	0	0	0.001700077
599	0	0	0.001625104
600	0	0	0.001548104
601	0	0	0.001469077
602	0	0	0.001388025
603	0	0	0.001311025
604	0	0	0.001238078
605	0	0	0.001171209
606	0	0	0.00111042
607	0	0	0.001055709
608	0	0	0.001007078
609	0	0	0.000964525
610	0	0	0.000921973
611	0	0	0.00087942
612	0	0	0.000836868
613	0	0	0.000794315
614	0	0	0.000751762
615	0	0	0.00070921
616	0	0	0.000666657
617	0	0	0.000624105
618	0	0	0.000583578
619	0	0	0.000545078
620	0	0	0.000508605
621	0	0	0.000474157
622	0	0	0.000441736
623	0	0	0.000413368
624	0	0	0.000389052
625	0	0	0.000366763
626	0	0	0.0003465
627	0	0	0.000328263
628	0	0	0.000312052
629	0	0	0.000297868
630	0	0	0.000283684
631	0	0	0.0002695
632	0	0	0.000255316
633	0	0	0.000241131
634	0	0	0.000226947
635	0	0	0.000212763
636	0	0	0.000198579
637	0	0	0.000184395
638	0	0	0.00017021
639	0	0	0.000156026
640	0	0	0.000141842
641	0	0	0.000127658
642	0	0	0.000113474
643	0	0	1.01E-04
644	0	0	9.12E-05
645	0	0	8.31E-05
646	0	0	7.70E-05
647	0	0	7.29E-05
648	0	0	6.89E-05
649	0	0	6.48E-05
650	0	0	5.88E-05
651	0	0	5.07E-05
652	0	0	4.05E-05
653	0	0	3.04E-05
654	0	0	2.03E-05
655	0	0	1.22E-05
656	0	0	6.08E-06
657	0	0	2.03E-06
658	0	0	0
659	0	0	0
660	0	0	0
661	0	0	0
662	0	0	0
663	0	0	0
664	0	0	0
665	0	0	0
666	0	0	0
667	0	0	0
668	0	0	0
669	0	0	0
670	0	0	0
671	0	0	0
672	0	0	0
673	0	0	0
674	0	0	0
675	0	0	0
676	0	0	0
677	0	0	0
678	0	0	0
679	0	0	0
680	0	0	0
681	0	0	0
682	0	0	0
683	0	0	0
684	0	0	0
685	0	0	0
686	0	0	0
687	0	0	0
688	0	0	0
689	0	0	0
690	0	0	0
691	0	0	0
692	0	0	0
693	0	0	0
694	0	0	0
695	0	0	0
696	0	0	0
697	0	0	0
698	0	0	0
699	0	0	0
700	0	0	0
