# Supplementary material for: Recording animal-view videos of the natural world using a novel camera system and software package
Source: PLoS Biol. 2024 Jan 23;22(1):e3002444. doi: 10.1371/journal.pbio.3002444 (PMC10805291; doi:10.1371/journal.pbio.3002444)
Supplement: S1 Data — Numerical data underlying the plots in Figs 3, 5, 6, S1–S6, S10–S21, and S23. (ZIP) [file pbio.3002444.s056.zip › Figure S17/Figure S17B.csv]

wl	u	s	m	l
300	0.00066924	0	0	0
301	0.00088357	0	0	0
302	0.00109922	0	0	0
303	0.00131585	0	0	0
304	0.00153312	0	0	0
305	0.00175074	0	0	0
306	0.00196843	0	0	0
307	0.00218598	0	0	0
308	0.00240318	0	0	0
309	0.00261987	0	0	0
310	0.00283592	0	0	0
311	0.00305125	0	0	0
312	0.0032658	0	0	0
313	0.003479551	0	0	0
314	0.003692501	0	0	0
315	0.003904701	0	0	0
316	0.004116221	0	0	0
317	0.004327151	0	0	0
318	0.004537581	0	0	0
319	0.004747651	0	0	0
320	0.004957501	0	0	0
321	0.005167271	0	0	0
322	0.005377111	0	0	0
323	0.005587171	0	0	0
324	0.005797601	0	0	0
325	0.006008541	0	0	0
326	0.006220111	0	0	0
327	0.006432431	0	0	0
328	0.006645591	0	0	0
329	0.006859671	0	0	0
330	0.007074711	0	0	0
331	0.007290741	0	0	0
332	0.007507761	0	0	0
333	0.007725751	0	0	0
334	0.007944631	0	0	0
335	0.008164331	0	0	0
336	0.008384721	0	0	0
337	0.008605671	0	0	0
338	0.008826981	0	0	0
339	0.009048461	0	0	0
340	0.009269871	0	0	0
341	0.009490961	0	0	0
342	0.009711441	0	0	0
343	0.009931011	0	0	0
344	0.010149352	0	0	0
345	0.010366102	0	0	0
346	0.010580902	0	0	0
347	0.010793372	0	0	0
348	0.011003112	0	0	0
349	0.011209722	0	0	0
350	0.011412772	0	0	0
351	0.011611842	0	0	0
352	0.011806462	0	0	0
353	0.011996212	0	0	0
354	0.012180612	0	0	0
355	0.012359202	0	0	0
356	0.012531522	0	0	0
357	0.012697072	0	0	0
358	0.012855372	0	0	0
359	0.013005952	0	0	0
360	0.013148292	0	0	0
361	0.013281912	0	0	0
362	0.013406292	0	0	0
363	0.013520932	0	0	0
364	0.013625322	0	0	0
365	0.013718942	0	0	0
366	0.013801282	0	0	0
367	0.013871802	0	0	0
368	0.013929992	0	0	0
369	0.013975332	0	0	0
370	0.014007272	0	0	0
371	0.014025312	0	0	0
372	0.014028922	0	0	0
373	0.014017582	0	0	0
374	0.013990772	0	0	0
375	0.013948002	0	0	0
376	0.013888782	0	0	0
377	0.013812632	0	0	0
378	0.013719102	0	0	0
379	0.013607762	0	0	0
380	0.013478222	0	0	0
381	0.013330132	0	0	0
382	0.013163172	0	0	0
383	0.012977102	0	0	0
384	0.012771742	0	0	0
385	0.012546982	0	0	0
386	0.012302822	0	0	0
387	0.012039372	0	0	0
388	0.011756852	0	0	0
389	0.011455632	0	0	0
390	0.011136252	0	0	0
391	0.010799412	0	0	0
392	0.010446002	0	0	0
393	0.010077142	0	0	0
394	0.009694121	0	0	0
395	0.009298491	1.00E-08	0	0
396	0.008891981	3.00E-08	0	0
397	0.008476551	8.00E-08	0	0
398	0.008054341	2.10E-07	0	0
399	0.007627651	5.20E-07	0	0
400	0.007198911	1.19E-06	0	0
401	0.006770651	2.54E-06	0	0
402	0.006345401	5.14E-06	0	0
403	0.005925711	9.80E-06	0	0
404	0.005514031	1.78E-05	0	0
405	0.005112691	3.08E-05	0	0
406	0.004723831	5.09E-05	0	0
407	0.004349371	8.10E-05	0	0
408	0.003990951	0.00012427	0	0
409	0.003649911	0.00018426	0	0
410	0.00332729	0.00026484	0	0
411	0.00302382	0.00036993	0	0
412	0.00273991	0.00050331	0	0
413	0.00247569	0.00066841	0	0
414	0.00223102	0.0008681	0	0
415	0.00200552	0.00110459	0	0
416	0.00179862	0.00137924	0	0
417	0.00160958	0.00169253	0	0
418	0.00143754	0.00204404	0	0
419	0.00128154	0.00243248	0	0
420	0.00114056	0.00285574	0	0
421	0.00101355	0.00331103	0	0
422	0.00089946	0.00379495	0	0
423	0.00079724	0.00430369	0	0
424	0.00070586	0.00483311	0	0
425	0.00062436	0.00537887	0	0
426	0.00055181	0.00593661	0	0
427	0.00048734	0.006502	0	0
428	0.00043013	0.00707085	0	0
429	0.00037944	0.00763918	0	0
430	0.00033458	0.00820328	0	0
431	0.00029493	0.008759731	0	0
432	0.0002599	0.009305461	0	0
433	0.00022898	0.009837731	0	0
434	0.00020172	0.010354141	0	0
435	0.00017769	0.010852621	0	0
436	0.00015652	0.011331431	0	0
437	0.00013787	0.011789111	0	0
438	0.00012146	0.012224481	0	0
439	0.00010701	0.012636631	0	0
440	9.43E-05	0.013024851	0	0
441	8.31E-05	0.013388651	0	0
442	7.33E-05	0.013727711	0	0
443	6.46E-05	0.014041861	0	0
444	5.70E-05	0.014331051	0	0
445	5.03E-05	0.014595371	0	0
446	4.44E-05	0.014834971	0	0
447	3.92E-05	0.015050101	0	0
448	3.46E-05	0.015241061	0	0
449	3.05E-05	0.015408221	0	0
450	2.70E-05	0.015551961	0	0
451	2.39E-05	0.015672711	0	0
452	2.11E-05	0.015770921	0	0
453	1.87E-05	0.015847081	0	0
454	1.65E-05	0.015901651	0	0
455	1.46E-05	0.015935141	0	0
456	1.30E-05	0.015948051	0	0
457	1.15E-05	0.015940901	0	0
458	1.02E-05	0.015914201	0	0
459	9.04E-06	0.015868481	0	0
460	8.02E-06	0.015804261	0	0
461	7.12E-06	0.015722091	0	0
462	6.32E-06	0.015622511	0	0
463	5.62E-06	0.015506071	0	0
464	5.00E-06	0.015373321	0	0
465	4.44E-06	0.015224841	0	0
466	3.95E-06	0.015061201	0	0
467	3.52E-06	0.014883001	0	0
468	3.13E-06	0.014690851	0	0
469	2.79E-06	0.014485341	0	0
470	2.49E-06	0.014267111	0	0
471	2.22E-06	0.014036811	0	0
472	1.98E-06	0.013795071	0	0
473	1.77E-06	0.013542571	0	0
474	1.58E-06	0.013279981	0	0
475	1.41E-06	0.013007981	0	0
476	1.26E-06	0.012727271	0	0
477	1.13E-06	0.012438551	0	0
478	1.01E-06	0.012142531	0	0
479	9.00E-07	0.011839921	0	0
480	8.10E-07	0.011531441	0	0
481	7.20E-07	0.011217811	0	0
482	6.50E-07	0.010899751	0	0
483	5.80E-07	0.010577981	0	0
484	5.20E-07	0.010253211	0	0
485	4.70E-07	0.009926161	1.00E-08	0
486	4.20E-07	0.009597531	2.00E-08	0
487	3.80E-07	0.009268021	6.00E-08	0
488	3.40E-07	0.008938321	1.40E-07	0
489	3.10E-07	0.008609111	2.90E-07	0
490	2.70E-07	0.00828105	6.00E-07	0
491	2.50E-07	0.00795479	1.19E-06	0
492	2.20E-07	0.00763098	2.25E-06	0
493	2.00E-07	0.00731022	4.09E-06	0
494	1.80E-07	0.00699314	7.19E-06	0
495	1.60E-07	0.00668029	1.22E-05	0
496	1.50E-07	0.00637225	2.01E-05	0
497	1.30E-07	0.00606956	3.21E-05	0
498	1.20E-07	0.00577271	4.97E-05	0
499	1.10E-07	0.0054822	7.51E-05	0
500	1.00E-07	0.00519847	0.00011068	0
501	9.00E-08	0.00492195	0.00015923	0
502	8.00E-08	0.00465302	0.00022402	0
503	7.00E-08	0.00439204	0.00030866	0
504	6.00E-08	0.00413931	0.00041697	0
505	6.00E-08	0.0038951	0.00055294	0
506	5.00E-08	0.00365966	0.00072054	0
507	5.00E-08	0.00343316	0.00092362	0
508	4.00E-08	0.00321576	0.00116572	0
509	4.00E-08	0.00300754	0.00144995	0
510	4.00E-08	0.00280858	0.00177882	0
511	3.00E-08	0.00261889	0.00215416	0
512	3.00E-08	0.00243843	0.00257697	0
513	3.00E-08	0.00226714	0.00304741	0
514	2.00E-08	0.00210491	0.00356473	0
515	2.00E-08	0.00195159	0.00412726	0
516	2.00E-08	0.00180701	0.00473247	0
517	2.00E-08	0.00167095	0.005377	0
518	2.00E-08	0.00154319	0.00605674	0
519	2.00E-08	0.00142345	0.00676691	0
520	1.00E-08	0.00131145	0.00750222	0
521	1.00E-08	0.0012069	0.00825694	0
522	1.00E-08	0.00110948	0.00902506	0
523	1.00E-08	0.00101887	0.00980039	0
524	1.00E-08	0.00093473	0.01057668	0
525	1.00E-08	0.00085675	0.01134774	0
526	1.00E-08	0.00078457	0.01210758	0
527	1.00E-08	0.00071788	0.012850409	0
528	1.00E-08	0.00065634	0.013570819	0
529	1.00E-08	0.00059963	0.014263749	0
530	1.00E-08	0.00054745	0.014924629	0
531	0	0.0004995	0.015549349	0
532	0	0.00045547	0.016134309	0
533	0	0.00041511	0.016676429	0
534	0	0.00037813	0.017173179	0
535	0	0.00034429	0.017622529	0
536	0	0.00031335	0.018022939	0
537	0	0.00028508	0.018373379	0
538	0	0.00025928	0.018673279	0
539	0	0.00023574	0.018922489	0
540	0	0.00021428	0.019121259	0
541	0	0.00019474	0.019270189	0
542	0	0.00017694	0.019370229	0
543	0	0.00016074	0.019422589	0
544	0	0.00014601	0.019428769	1.00E-08
545	0	0.00013261	0.019390459	2.00E-08
546	0	0.00012044	0.019309549	4.00E-08
547	0	0.00010937	0.019188069	9.00E-08
548	0	9.93E-05	0.019028179	1.90E-07
549	0	9.02E-05	0.018832139	3.80E-07
550	0	8.19E-05	0.018602259	7.20E-07
551	0	7.44E-05	0.018340919	1.33E-06
552	0	6.76E-05	0.018050499	2.37E-06
553	0	6.14E-05	0.017733399	4.09E-06
554	0	5.57E-05	0.017391999	6.84E-06
555	0	5.06E-05	0.017028649	1.11E-05
556	0	4.60E-05	0.016645669	1.75E-05
557	0	4.18E-05	0.016245319	2.70E-05
558	0	3.80E-05	0.015829789	4.06E-05
559	0	3.45E-05	0.015401229	5.96E-05
560	0	3.14E-05	0.014961689	8.57E-05
561	0	2.85E-05	0.014513149	0.00012061
562	0	2.59E-05	0.014057509	0.00016648
563	0	2.36E-05	0.013596579	0.00022559
564	0	2.15E-05	0.013132089	0.00030042
565	0	1.95E-05	0.012665659	0.00039355
566	0	1.78E-05	0.01219884	0.00050761
567	0	1.62E-05	0.01173309	0.00064517
568	0	1.47E-05	0.01126976	0.00080871
569	0	1.34E-05	0.01081013	0.00100049
570	0	1.22E-05	0.01035538	0.00122249
571	0	1.11E-05	0.00990661	0.00147632
572	0	1.01E-05	0.00946483	0.00176318
573	0	9.25E-06	0.00903095	0.00208379
574	0	8.43E-06	0.00860581	0.00243834
575	0	7.69E-06	0.00819018	0.00282652
576	0	7.01E-06	0.00778471	0.00324747
577	0	6.40E-06	0.00739	0.00369979
578	0	5.84E-06	0.00700657	0.00418162
579	0	5.33E-06	0.00663485	0.0046906
580	0	4.87E-06	0.00627521	0.00522398
581	0	4.45E-06	0.00592793	0.00577864
582	0	4.06E-06	0.00559324	0.00635117
583	0	3.71E-06	0.00527129	0.00693794
584	0	3.40E-06	0.00496218	0.00753515
585	0	3.10E-06	0.00466593	0.00813889
586	0	2.84E-06	0.00438254	0.00874525
587	0	2.60E-06	0.0041119	0.00935031
588	0	2.38E-06	0.00385391	0.00995024
589	0	2.18E-06	0.00360839	0.01054136
590	0	1.99E-06	0.00337511	0.01112013
591	0	1.83E-06	0.00315385	0.01168324
592	0	1.67E-06	0.0029443	0.01222761
593	0	1.53E-06	0.00274615	0.01275041
594	0	1.40E-06	0.00255907	0.0132491
595	0	1.29E-06	0.0023827	0.01372141
596	0	1.18E-06	0.00221666	0.01416538
597	0	1.08E-06	0.00206056	0.01457933
598	0	9.90E-07	0.00191401	0.01496187
599	0	9.10E-07	0.00177659	0.01531191
600	0	8.40E-07	0.00164789	0.01562862
601	0	7.70E-07	0.00152752	0.01591142
602	0	7.10E-07	0.00141505	0.01616
603	0	6.50E-07	0.00131008	0.01637427
604	0	6.00E-07	0.00121222	0.01655434
605	0	5.50E-07	0.00112108	0.01670055
606	0	5.00E-07	0.00103627	0.01681338
607	0	4.60E-07	0.00095743	0.0168935
608	0	4.30E-07	0.00088421	0.01694171
609	0	3.90E-07	0.00081625	0.01695892
610	0	3.60E-07	0.00075323	0.01694619
611	0	3.30E-07	0.00069483	0.01690463
612	0	3.10E-07	0.00064076	0.01683545
613	0	2.80E-07	0.00059072	0.01673991
614	0	2.60E-07	0.00054444	0.01661934
615	0	2.40E-07	0.00050166	0.01647507
616	0	2.20E-07	0.00046214	0.0163085
617	0	2.00E-07	0.00042565	0.01612101
618	0	1.90E-07	0.00039197	0.01591401
619	0	1.70E-07	0.0003609	0.01568889
620	0	1.60E-07	0.00033225	0.01544703
621	0	1.50E-07	0.00030583	0.0151898
622	0	1.40E-07	0.00028149	0.01491855
623	0	1.30E-07	0.00025907	0.0146346
624	0	1.20E-07	0.00023842	0.01433923
625	0	1.10E-07	0.0002194	0.01403369
626	0	1.00E-07	0.0002019	0.0137192
627	0	9.00E-08	0.00018579	0.01339693
628	0	9.00E-08	0.00017096	0.013068
629	0	8.00E-08	0.00015732	0.01273351
630	0	7.00E-08	0.00014477	0.01239448
631	0	7.00E-08	0.00013323	0.01205192
632	0	6.00E-08	0.00012261	0.01170677
633	0	6.00E-08	0.00011284	0.01135994
634	0	5.00E-08	0.00010386	0.01101229
635	0	5.00E-08	9.56E-05	0.01066462
636	0	5.00E-08	8.80E-05	0.01031771
637	0	4.00E-08	8.10E-05	0.00997228
638	0	4.00E-08	7.46E-05	0.00962901
639	0	4.00E-08	6.87E-05	0.00928854
640	0	3.00E-08	6.33E-05	0.00895147
641	0	3.00E-08	5.83E-05	0.00861836
642	0	3.00E-08	5.37E-05	0.00828972
643	0	3.00E-08	4.95E-05	0.00796604
644	0	3.00E-08	4.56E-05	0.00764775
645	0	2.00E-08	4.20E-05	0.00733526
646	0	2.00E-08	3.87E-05	0.00702895
647	0	2.00E-08	3.57E-05	0.00672913
648	0	2.00E-08	3.29E-05	0.00643612
649	0	2.00E-08	3.03E-05	0.00615018
650	0	2.00E-08	2.80E-05	0.00587154
651	0	2.00E-08	2.58E-05	0.00560041
652	0	1.00E-08	2.38E-05	0.00533695
653	0	1.00E-08	2.20E-05	0.0050813
654	0	1.00E-08	2.03E-05	0.00483359
655	0	1.00E-08	1.87E-05	0.00459388
656	0	1.00E-08	1.73E-05	0.00436224
657	0	1.00E-08	1.60E-05	0.00413869
658	0	1.00E-08	1.47E-05	0.00392324
659	0	1.00E-08	1.36E-05	0.00371587
660	0	1.00E-08	1.26E-05	0.00351653
661	0	1.00E-08	1.16E-05	0.00332516
662	0	1.00E-08	1.08E-05	0.00314168
663	0	1.00E-08	9.95E-06	0.00296599
664	0	1.00E-08	9.20E-06	0.00279795
665	0	1.00E-08	8.51E-06	0.00263743
666	0	1.00E-08	7.87E-06	0.00248428
667	0	0	7.28E-06	0.00233833
668	0	0	6.74E-06	0.00219941
669	0	0	6.24E-06	0.00206733
670	0	0	5.78E-06	0.00194189
671	0	0	5.35E-06	0.00182288
672	0	0	4.96E-06	0.0017101
673	0	0	4.59E-06	0.00160332
674	0	0	4.25E-06	0.00150234
675	0	0	3.94E-06	0.00140693
676	0	0	3.66E-06	0.00131687
677	0	0	3.39E-06	0.00123194
678	0	0	3.14E-06	0.00115191
679	0	0	2.92E-06	0.00107657
680	0	0	2.71E-06	0.00100571
681	0	0	2.51E-06	0.00093911
682	0	0	2.33E-06	0.00087655
683	0	0	2.16E-06	0.00081785
684	0	0	2.01E-06	0.0007628
685	0	0	1.87E-06	0.00071121
686	0	0	1.73E-06	0.00066289
687	0	0	1.61E-06	0.00061767
688	0	0	1.50E-06	0.00057537
689	0	0	1.39E-06	0.00053582
690	0	0	1.29E-06	0.00049887
691	0	0	1.20E-06	0.00046436
692	0	0	1.12E-06	0.00043214
693	0	0	1.04E-06	0.00040208
694	0	0	9.60E-07	0.00036964
695	0	0	8.90E-07	0.00034367
696	0	0	8.30E-07	0.00031948
697	0	0	7.70E-07	0.00029695
698	0	0	7.20E-07	0.00027597
699	0	0	6.70E-07	0.00025645
700	0	0	6.20E-07	0.00023828
