# Supplementary material for: Recording animal-view videos of the natural world using a novel camera system and software package
Source: PLoS Biol. 2024 Jan 23;22(1):e3002444. doi: 10.1371/journal.pbio.3002444 (PMC10805291; doi:10.1371/journal.pbio.3002444)
Supplement: S1 Data — Numerical data underlying the plots in Figs 3, 5, 6, S1–S6, S10–S21, and S23. (ZIP) [file pbio.3002444.s056.zip › Figure S19/Figure S19AB.csv]

Wavelength (nm)	A1 on FReD	A1 on USGS	A2 on FReD	A2 on USGS
300	0.5935914168238983	0.8668504778586352	0.8034016553599953	0.9449992113435934
301	0.600815420594067	0.8701515302770162	0.8043019469433652	0.9455807132493191
302	0.6079398595586111	0.8734554613835946	0.8054778853135967	0.9462511036141604
303	0.6149696316481228	0.8767572508040664	0.8069173837989724	0.9470042968835876
304	0.6219123122003556	0.8800522314283837	0.8086083583280901	0.9478340803924887
305	0.6287778031658628	0.8833360826051354	0.8105388734431802	0.9487341871256397
306	0.6355779754529077	0.8866048210730786	0.8126972518100583	0.9496983555527886
307	0.6423260937473931	0.8898547691782154	0.8150720880435776	0.9507203747108767
308	0.6490364353832295	0.893082551516885	0.8176523377373008	0.9517941387787161
309	0.6557237593785058	0.8962850738537501	0.820427291014805	0.9529136761509079
310	0.6624027644411581	0.8994594849498799	0.8233865927855741	0.9540731882434067
311	0.6690876071923758	0.9026031505706503	0.8265201856782578	0.955267068473162
312	0.6757915756650741	0.9057136358439871	0.8298182887416182	0.956489926436578
313	0.6825267344151223	0.9087886806331911	0.8332713405825705	0.9577366022993062
314	0.6893035879580074	0.9118261528298157	0.8368699328117901	0.9590021753819802
315	0.6961309957937546	0.9148240479204957	0.8406047610089196	0.9602819739030287
316	0.7030160960282814	0.9177804659484141	0.8444665598618764	0.961571580798613
317	0.7099643118278991	0.9206936069312744	0.8484460347125187	0.9628668312873335
318	0.7169792538560299	0.9235617364250139	0.8525337959428463	0.9641638132748823
319	0.724063028854022	0.9263832197300609	0.8567203477578014	0.9654588696231707
320	0.7312161639735346	0.9291564884970853	0.8609959718713952	0.9667485850234693
321	0.7384378696092266	0.931880066156496	0.8653507619692183	0.9680297895558674
322	0.7457260449140029	0.9345525515221905	0.8697745513056199	0.969299549244561
323	0.7530774847295363	0.9371726345716687	0.8742568948616172	0.9705551564229823
324	0.7604879836794841	0.9397391002883378	0.8787870640648867	0.9717941249972494
325	0.7679523182941328	0.9422508098068954	0.8833540500397187	0.9730141846277027
326	0.775464488165689	0.9447067336099946	0.887946548004431	0.9742132677798281
327	0.7830176674871537	0.9471059274959951	0.8925529688212762	0.9753895035543654
328	0.7906042798989125	0.9494475412587982	0.8971614712817926	0.9765412098999149
329	0.7982160149833526	0.9517308142423748	0.9017599771506699	0.9776668865743672
330	0.8058438730888287	0.9539550764844915	0.9063361824362376	0.9787652011527803
331	0.8134781629507343	0.9561197511912497	0.9108776200624811	0.9798349887812772
332	0.8211084926373775	0.9582243454620055	0.9153716674951213	0.9808752373725949
333	0.8287237817660298	0.960268459179318	0.919805613818693	0.981885085033383
334	0.8363122256873723	0.9622517743682856	0.9241666849345814	0.9828638091186701
335	0.8438613228184384	0.9641740657681196	0.9284420996346612	0.9838108199746503
336	0.851357844793135	0.9660351933226836	0.9326191283046814	0.9847256549189233
337	0.8587878528746851	0.9678351078142654	0.9366851363046163	0.9856079702796923
338	0.8661367315610371	0.9695738524885713	0.9406276561699081	0.9864575355429408
339	0.8733891758914503	0.9712515580292166	0.944434442060783	0.9872742271262135
340	0.8805292724344594	0.9728684459159365	0.9480935348608687	0.988058021238682
341	0.8875405691196999	0.9744248322389494	0.9515933368465366	0.9888089896220378
342	0.8944061502527378	0.9759211215126735	0.9549226801651457	0.9895272933072714
343	0.9011087595567127	0.9773578092725581	0.9580708983610713	0.9902131765459863
344	0.9076309340488686	0.9787354796393658	0.9610279061973636	0.9908669627314122
345	0.9139551434899444	0.980054803705413	0.9637842718526795	0.9914890482337366
346	0.9200639561583571	0.9813165367885882	0.9663312972451137	0.9920798980752389
347	0.9259402137511576	0.9825215159575854	0.9686610937873437	0.9926400409324176
348	0.931567203006607	0.9836706579911979	0.9707666580822875	0.9931700642756255
349	0.9369288235885609	0.9847649538688242	0.9726419468738368	0.9936706100202761
350	0.9420097676076206	0.985805465208012	0.9742819465042039	0.994142369620279
351	0.9467956854952763	0.9867933212845054	0.9756827418292906	0.9945860798509966
352	0.9512733525719597	0.9877297132337549	0.9768415794267831	0.9950025186961853
353	0.9554308191575096	0.9886158897640834	0.9777569206991998	0.9953925001781236
354	0.9592575572806491	0.9894531508622953	0.9784284967692692	0.9957568709827567
355	0.9627445956814548	0.9902428440201958	0.9788573461239484	0.9960965054076365
356	0.9658846392214505	0.9909863564217698	0.9790458530097023	0.996412301817852
357	0.9686721794512467	0.991685111057465	0.9789977688116148	0.9967051783781757
358	0.9711035767964127	0.9923405589856968	0.9787182280886797	0.996976068310364
359	0.9731771359441311	0.9929541741717302	0.9782137530036504	0.9972259169630119
360	0.974893154674637	0.993527447333703	0.9774922447159811	0.9974556771764664
361	0.9762539525999987	0.9940618799350773	0.97656296328432	0.9976663055292552
362	0.9772638845037991	0.9945589793644135	0.975436498477211	0.9978587585032764
363	0.9779293319136668	0.9950202543810829	0.9741247230676412	0.9980339893916058
364	0.9782586787507845	0.9954472112863131	0.9726407374703603	0.9981929442896388
365	0.9782622726700906	0.9958413518384922	0.9709987975126442	0.99833655893493
366	0.9779523749147465	0.9962041716695795	0.9692142278891769	0.9984657557611537
367	0.9773430933489835	0.9965371595132496	0.9673033279655786	0.99858144066802
368	0.9764503062369242	0.9968417975045659	0.9652832578289801	0.9986845007447763
369	0.9752915791647709	0.997119561851644	0.9631719189877668	0.9987758015597514
370	0.9738860576263235	0.9973719221391087	0.9609878070735101	0.9988561849047888
371	0.9722543611662268	0.9976003426792315	0.9587498785267973	0.9989264669285137
372	0.9704184511749097	0.997806279578558	0.9564773747995574	0.9989874365704258
373	0.9684014864045019	0.9979911790652931	0.9541896714103025	0.9990398538799832
374	0.9662276643282961	0.9981564736206493	0.9519060891992129	0.9990844490951949
375	0.9639220399205974	0.9983035761238614	0.9496457235834647	0.9991219215550764
376	0.9615103290122878	0.9984338740200189	0.9474272533509736	0.9991529392150403
377	0.9590186924839383	0.9985487216635931	0.9452687672566116	0.9991781380527489
378	0.9564735058895155	0.9986494330214226	0.9431875801817916	0.999198121800391
379	0.9539011033865503	0.9987372738535133	0.9412000629102868	0.9992134620659728
380	0.9513275433596546	0.9988134545717637	0.9393214794999868	0.9992246981788447
381	0.9487783085964748	0.9988791240794872	0.9375658330732842	0.9992323379213623
382	0.9462780631119977	0.9989353642388562	0.9359457449864046	0.9992368573473237
383	0.9438503795658711	0.9989831858955429	0.934472337596945	0.9992387013684093
384	0.941517476810454	0.9990235263625357	0.9331551424452494	0.9992382841187394
385	0.9392999874768253	0.9990572482513703	0.9320020255163604	0.999235990628985
386	0.9372167332929361	0.9990851396652138	0.9310191709557523	0.999232175407025
387	0.9352845430577794	0.9991079155513662	0.9302110347099982	0.999227165220956
388	0.9335180860852593	0.999126221170688	0.9295803918492911	0.9992212575448457
389	0.9319297556222897	0.999140635520445	0.9291283314882308	0.9992147241025493
390	0.9305295988636276	0.9991516758199173	0.92885433518701	0.9992078097302708
391	0.9293252816302727	0.9991598028628393	0.9287563845980668	0.999200732796183
392	0.9283220918741321	0.9991654267256975	0.9288310167320023	0.9991936881359704
393	0.927522980466991	0.9991689128009	0.9290734692638879	0.9991868464183367
394	0.9269286823029602	0.9991705863736156	0.9294778012947346	0.9991803563026807
395	0.9265378063748215	0.9991707387163605	0.9300370294852723	0.9991743453432784
396	0.9263470063351225	0.9991696321135966	0.9307432819370627	0.999168921860156
397	0.9263511537695459	0.9991675043792924	0.9315879390659587	0.9991641749035297
398	0.9265435528718153	0.9991645712313116	0.9325617725984137	0.999160178499017
399	0.9269161166970089	0.9991610324060146	0.9336551106374805	0.9991569908672845
400	0.9274596142209549	0.9991570715468319	0.9348579538149139	0.9991546576717364
401	0.928163880512244	0.999152859369045	0.9361601101589744	0.9991532139699686
402	0.9290180155465503	0.9991485559128951	0.9375513325227978	0.9991526840115438
403	0.9300106028811559	0.9991443110623004	0.9390214002440558	0.9991530856187194
404	0.9311298869553332	0.9991402656792874	0.9405602481748315	0.9991544296605099
405	0.9323639712005325	0.9991365514841086	0.9421580162514447	0.9991567243557968
406	0.9337009482337882	0.9991332920304334	0.9438051629465656	0.999159972292645
407	0.9351290508395741	0.9991306029342234	0.9454925036064802	0.9991641758851458
408	0.9366367854327232	0.9991285909668973	0.9472112682964278	0.9991693357603263
409	0.9382130011188182	0.9991273556794359	0.948953137564601	0.9991754525608795
410	0.9398469987487248	0.9991269875138269	0.9507102821758843	0.9991825264019317
411	0.9415285856604646	0.9991275678234185	0.952475372420597	0.9991905588586151
412	0.9432481182979819	0.999129169959306	0.9542416032647304	0.9991995501699509
413	0.9449965507354076	0.9991318569794629	0.9560026824795719	0.9992095019562797
414	0.9467654413058064	0.9991356828629089	0.9577528502731415	0.9992204142065687
415	0.948546964208929	0.99914069257892	0.9594868533316415	0.9992322864739487
416	0.9503339120250218	0.9991469201052045	0.961199945466053	0.9992451159842041
417	0.952119685540282	0.9991543901253949	0.9628878626904975	0.9992588970577736
418	0.953898281230333	0.9991631168016754	0.9645468143587453	0.9992736203029035
419	0.9556642678622294	0.9991731038601503	0.9661734568482608	0.9992892715612494
420	0.9574127601346988	0.9991843453132314	0.9677648691600924	0.9993058308808587
421	0.9591393965786456	0.9991968248115245	0.9693185296720954	0.9993232721750483
422	0.9608403028503956	0.9992105159225848	0.9708322962306971	0.9993415619455686
423	0.9625120724509197	0.9992253827476727	0.9723043762933359	0.9993606588795052
424	0.9641517294050392	0.9992413796536521	0.9737332989390239	0.9993805137309655
425	0.9657566943785775	0.999258452524712	0.9751179021908629	0.9994010686874544
426	0.9673247598692547	0.9992765386145198	0.9764572917727793	0.9994222577309303
427	0.9688540660449131	0.9992955671330483	0.9777508338407055	0.9994440065899685
428	0.9703430556897672	0.9993154604443988	0.9789981184318043	0.999466233344946
429	0.9717904678522322	0.999336134288067	0.980198951630654	0.999488848689075
430	0.9731953024740783	0.9993574986684832	0.9813533212449016	0.9995117572257264
431	0.9745567921557676	0.9993794590446505	0.9824613896875046	0.9995348578560177
432	0.9758743937393907	0.9994019164355017	0.9835234670785807	0.9995580451644348
433	0.9771477527704265	0.9994247694449487	0.984539999391524	0.9995812104710607
434	0.9783766976262342	0.9994479138502136	0.9855115514358691	0.99960424300589
435	0.9795612112025954	0.9994712446983736	0.9864387923421591	0.9996270314037893
436	0.9807014214295212	0.9994946565561237	0.9873224791821148	0.9996494649722326
437	0.9817975849586692	0.9995180443826038	0.9881634505801786	0.9996714348069319
438	0.9828500695856031	0.9995413048405951	0.9889626114381875	0.9996928352968467
439	0.9838593481512099	0.999564336792861	0.9897209234201927	0.9997135650946373
440	0.9848259807116374	0.9995870421745585	0.9904393971588713	0.999733528595694
441	0.985750609278817	0.9996093266471191	0.9911190814695525	0.9997526367172364
442	0.986633943349619	0.9996311006193976	0.9917610591624623	0.9997708077525389
443	0.9874767556151012	0.9996522794682631	0.9923664370159619	0.9997879685779548
444	0.9882798728370986	0.9996727841981464	0.9929363433247866	0.999804054852153
445	0.9890441654141059	0.9996925422046854	0.9934719198176805	0.9998190119184731
446	0.989770546654028	0.9997114873202171	0.9939743186948391	0.9998327950123095
447	0.9904599609840233	0.9997295604953618	0.9944446984119507	0.9998453696289273
448	0.9911133832674057	0.9997467098406321	0.9948842198375152	0.9998567115901513
449	0.9917318112817558	0.9997628909388954	0.9952940438938837	0.999866807048201
450	0.9923162624361833	0.9997780669912467	0.9956753274277466	0.9998756527489364
451	0.9928677705844101	0.9997922087465	0.9960292231201658	0.9998832551394029
452	0.9933873807787847	0.9998052946974675	0.9963568759728659	0.9998896305086928
453	0.9938761465196252	0.9998173110307426	0.9966594223444768	0.9998948045204019
454	0.9943351282382876	0.9998282511892614	0.9969379879996075	0.9998988117515596
455	0.9947653893653456	0.9998381159997766	0.9971936875893908	0.9999016948615497
456	0.9951679943110371	0.9998469133806966	0.9974276231106423	0.9999035042745835
457	0.9955440062178871	0.9998546579515508	0.9976408831322324	0.9999042972228817
458	0.9958944853306593	0.9998613708283359	0.9978345419324356	0.999904137265548
459	0.996220487264196	0.9998670790740909	0.9980096586849794	0.9999030933930405
460	0.996523060853455	0.9998718155191634	0.9981672770250624	0.9999012391682562
461	0.9968032466512972	0.9998756182743591	0.9983084240324279	0.9998986520724444
462	0.9970620764340344	0.9998785300897487	0.998434109674823	0.9998954127068427
463	0.9973005710418067	0.999880598018623	0.9985453262934753	0.9998916038178667
464	0.9975197393951708	0.9998818729314214	0.9986430476100533	0.9998873097994245
465	0.9977205772944576	0.9998824090032807	0.9987282283744896	0.99988261546994
466	0.9979040666036817	0.9998822631066727	0.9988018031398291	0.9998776058257267
467	0.9980711736879728	0.999881494420949	0.9988646858042453	0.9998723648007067
468	0.9982228488256071	0.9998801638065699	0.9989177683762042	0.9998669752118101
469	0.9983600250373064	0.9998783333400912	0.9989619202790699	0.9998615173669224
470	0.998483616943618	0.9998760658438439	0.9989979870134036	0.9998560691506154
471	0.998594520002296	0.999873424323036	0.9990267894358518	0.9998507048298816
472	0.9986936093290755	0.9998704715447725	0.9990491221146743	0.9998454951540611
473	0.9987817386872735	0.9998672696395923	0.9990657525188438	0.9998405063314477
474	0.9988597396909271	0.9998638795321287	0.9990774193681884	0.9998358000394596
475	0.9989284204727031	0.9998603606689538	0.9990848314864584	0.9998314328260547
476	0.9989885648909533	0.9998567705916459	0.9990886665031303	0.9998274558789746
477	0.999040931457629	0.9998531645880421	0.9990895692476941	0.9998239148276782
478	0.9990862522349349	0.9998495953323304	0.9990881504650698	0.9998208496354172
479	0.9991252319729591	0.9998461127233639	0.9990849856098439	0.9998182940987672
480	0.9991585469091142	0.999842763538827	0.9990806131798143	0.9998162763022228
481	0.999186844017762	0.9998395912138069	0.9990755339482996	0.9998148181333564
482	0.9992107398395207	0.9998366356987419	0.9990702090962117	0.999813935780242
483	0.9992308199135028	0.9998339333320859	0.9990650600730218	0.9998136390815792
484	0.999247637615923	0.9998315166366241	0.9990604666950083	0.9998139326743577
485	0.9992617137635279	0.9998294142827784	0.9990567672818195	0.9998148151451312
486	0.9992735355277209	0.9998276510999518	0.9990542575749347	0.9998162798822876
487	0.9992835561239101	0.9998262479861895	0.9990531905819021	0.9998183151381376
488	0.9992921946170208	0.9998252218284553	0.999053776340143	0.9998209042652829
489	0.9992998351187358	0.9998245857719629	0.9990561823663164	0.9998240261238266
490	0.9993068265727291	0.9998243491642508	0.9990605338149152	0.9998276553290704
491	0.9993134832307085	0.9998245175072699	0.9990669142736777	0.9998317627091919
492	0.9993200845114344	0.9998250928063754	0.9990753669420472	0.9998363154387395
493	0.9993268746789977	0.9998260736064276	0.9990858956750209	0.999841277954057
494	0.9993340645315513	0.9998274550598979	0.9990984669782269	0.9998466115458515
495	0.999341830931166	0.9998292292806221	0.9991130113709735	0.9998522758550563
496	0.9993503178211126	0.999831385404118	0.9991294264152449	0.9998582280783967
497	0.9993596376941615	0.9998339097563919	0.9991475783740563	0.999864424263901
498	0.9993698720981102	0.9998367862438103	0.9991673051124736	0.9998708195834283
499	0.9993810732659041	0.9998399964034027	0.9991884196173314	0.9998773683011803
500	0.9993932656665852	0.9998435196580517	0.999210712424828	0.9998840245100563
501	0.9994064473045134	0.9998473336912594	0.999233954983891	0.9998907427279998
502	0.9994205916910867	0.9998514144943677	0.999257903529848	0.9998974775698841
503	0.9994356498898578	0.9998557366561296	0.9992823018604439	0.9999041849231788
504	0.9994515519816987	0.9998602737540216	0.9993068854644657	0.999910821484493
505	0.9994682096075854	0.9998649984207253	0.9993313845833683	0.9999173456485383
506	0.9994855178775865	0.9998698826259144	0.9993555275937722	0.9999237177260631
507	0.9995033578293278	0.9998748978866651	0.9993790449227862	0.9999298996953891
508	0.9995215980352891	0.9998800156769824	0.9994016715596113	0.9999358560785414
509	0.9995400978669742	0.9998852072389994	0.9994231504778759	0.9999415538473233
510	0.9995587086743913	0.9998904442248752	0.9994432356584417	0.9999469623491624
511	0.9995772768281797	0.9998956985889841	0.9994616942786858	0.9999520540191438
512	0.9995956452678126	0.9999009429408164	0.9994783094577319	0.9999568040781854
513	0.9996136559449897	0.9999061506563464	0.9994928823119369	0.9999611907266235
514	0.9996311516670592	0.9999112960498767	0.9995052338172877	0.9999651952734996
515	0.9996479781352934	0.9999163544763667	0.9995152062387967	0.9999688022477816
516	0.9996639856011588	0.9999213025739045	0.9995226647391952	0.9999719990838273
517	0.9996790307229567	0.9999261182616727	0.9995274980347353	0.9999747765593948
518	0.9996929778932422	0.9999307809401382	0.9995296193633504	0.9999771284315558
519	0.9997057006959513	0.9999352715571548	0.9995289667618901	0.9999790515893078
520	0.9997170832600694	0.9999395726731234	0.9995255033051514	0.9999805458897708
521	0.999727021261118	0.9999436685277117	0.9995192170658121	0.9999816140070932
522	0.9997354227347758	0.9999475451404514	0.9995101206722166	0.999982261549487
523	0.9997422089653212	0.9999511903094739	0.9994982509795778	0.9999824966196417
524	0.9997473153379827	0.9999545936102657	0.9994836680231522	0.9999823300257343
525	0.9997506912266569	0.9999577464968628	0.9994664543846489	0.9999817749135913
526	0.9997523008594243	0.9999606422242664	0.9994467141378555	0.9999808465230886
527	0.999752123126678	0.9999632758867586	0.9994245712666242	0.9999795624121685
528	0.9997501517338016	0.9999656443837852	0.9994001688152637	0.9999779418097926
529	0.9997463951132816	0.9999677463830171	0.9993736671890204	0.9999760057075622
530	0.9997408762061666	0.9999695822930077	0.9993452426202595	0.999973776679199
531	0.9997336319295367	0.9999711541884271	0.9993150856692146	0.9999712786347725
532	0.9997247129115007	0.9999724657859141	0.9992833997114147	0.99996853650988
533	0.9997141828599038	0.9999735223726204	0.9992503989994483	0.9999655763477441
534	0.9997021178286386	0.9999743306711548	0.9992163072873338	0.9999624248095469
535	0.9996886056026645	0.9999748988567796	0.999181355862236	0.9999591092427089
536	0.9996737448012322	0.9999752363934457	0.999145782068211	0.9999556573068414
537	0.9996576440049918	0.9999753539645418	0.9991098275182786	0.9999520968632309
538	0.9996404207848495	0.9999752633574579	0.9990737363944068	0.9999484557979638
539	0.9996222007889012	0.9999749773947472	0.9990377538819275	0.9999447618293508
540	0.999603116622441	0.9999745097955635	0.9990021244023825	0.9999410423503914
541	0.9995833068122514	0.9999738750566081	0.9989670902147738	0.9999373242259453
542	0.9995629146848786	0.9999730883807411	0.9989328896854032	0.9999336336583741
543	0.9995420872490883	0.9999721654891137	0.998899755769118	0.9999299960322395
544	0.9995209739912058	0.9999711225674487	0.9988679146395585	0.9999264357263671
545	0.9994997258690683	0.9999699760982064	0.9988375841007262	0.9999229760455544
546	0.9994784939545882	0.9999687427567288	0.9988089721782658	0.999919638969663
547	0.9994574283413459	0.9999674392571742	0.998782275899983	0.9999164451431329
548	0.9994366770322034	0.9999660823017319	0.9987576798550337	0.9999134136461626
549	0.9994163847103662	0.999964688346652	0.9987353546351389	0.9999105619578285
550	0.9993966916172763	0.9999632735734366	0.9987154564243842	0.9999079057795099
551	0.999377732541481	0.9999618536831674	0.9986981247162666	0.9999054589561726
552	0.9993596353808731	0.9999604438875336	0.9986834821540194	0.9999032333789446
553	0.9993425205443301	0.9999590585958209	0.9986716328896795	0.9999012389018672
554	0.9993264994751073	0.9999577115073055	0.9986626616718768	0.9998994832265724
555	0.9993116737916689	0.9999564153513745	0.9986566331474384	0.9998979718258861
556	0.9992981344744343	0.9999551818071355	0.9986535907198482	0.9998967079137152
557	0.9992859606099724	0.9999540214128628	0.9986535559129599	0.9998956923181643
558	0.9992752188024242	0.9999529434401944	0.9986565274176036	0.9998949234672331
559	0.9992659622403275	0.9999519557743113	0.9986624806212849	0.9998943973145803
560	0.9992582297819984	0.9999510648013448	0.998671367198487	0.999894107291203
561	0.9992520453726276	0.9999502753844592	0.9986831141962028	0.9998940442992064
562	0.9992474173256846	0.9999495906828213	0.9986976245094777	0.9998941966346521
563	0.9992443379308952	0.9999490120949259	0.9987147755872333	0.9998945500115649
564	0.9992427824818279	0.999948539187327	0.9987344197311648	0.9998950875102466
565	0.9992427094405254	0.9999481696313901	0.9987563844091087	0.999895789565548
566	0.999244059657915	0.9999478990812519	0.9987804718441567	0.999896634026511
567	0.999246756163258	0.9999477211484804	0.9988064597105437	0.9998975961245046
568	0.9992507039314487	0.9999476273740265	0.9988341006499479	0.999898648473142
569	0.9992557901625795	0.9999476071448061	0.9988631236148725	0.9998997611215595
570	0.9992618838179104	0.9999476476429298	0.9988932341618755	0.9999009016219759
571	0.9992688359044715	0.9999477338768183	0.9989241147285242	0.9999020350283415
572	0.999276479637959	0.9999478486088091	0.9989554261558711	0.9999031239581176
573	0.9992846310801401	0.9999479723818976	0.9989868081890201	0.9999041287395832
574	0.9992930887807272	0.9999480835037997	0.9990178809200273	0.9999050073521637
575	0.9993016352041215	0.9999481580713648	0.9990482455609259	0.9999057156374157
576	0.9993100364899277	0.9999481700087819	0.9990774865756207	0.9999062073333195
577	0.9993180437811842	0.9999480910723764	0.9991051723737874	0.9999064341919681
578	0.9993253937664213	0.9999478909324908	0.9991308571237105	0.9999063461580298
579	0.9993318095779639	0.999947537230419	0.9991540827240865	0.9999058914032962
580	0.9993370017516612	0.9999469956254969	0.9991743804177358	0.9999050165063091
581	0.9993406696904436	0.9999462299187271	0.9991912724116694	0.9999036666488229
582	0.9993425021649871	0.9999452021689577	0.9992042743820875	0.9999017857110645
583	0.9993421793327089	0.9999438726529103	0.9992128967754458	0.9998993164994108
584	0.9993393732032068	0.9999422002490149	0.9992166476687189	0.9998962008654491
585	0.9993337497657863	0.9999401423369043	0.999215034183369	0.9998923798792613
586	0.9993249699278925	0.9999376550487702	0.9992075650578498	0.999887794144844
587	0.9993126913793499	0.999934693375572	0.9991937526268085	0.9998823838827393
588	0.999296569685381	0.9999312113346351	0.9991731151021683	0.9998760891157519
589	0.9992762599905143	0.9999271622312715	0.9991451784048243	0.9998688500516024
590	0.9992514186375037	0.9999224986127383	0.9991094786832254	0.9998606070848828
591	0.9992217044716468	0.999917172724821	0.9990655641450533	0.9998513011535396
592	0.999186780648963	0.9999111364877756	0.9990129970403028	0.9998408740030097
593	0.9991463156496423	0.9999043417914235	0.9989513557853382	0.9998292680347236
594	0.9990999854118751	0.9998967405458514	0.9988802366321804	0.9998164272674354
595	0.9990474740474824	0.9998882851952633	0.9987992554736637	0.9998022968178858
596	0.9989884756944891	0.999878928398465	0.9987080497075457	0.9997868234603462
597	0.9989226955679668	0.9998686236712523	0.998606279494227	0.9997699558500304
598	0.9988498511820906	0.9998573255631372	0.9984936293067375	0.9997516447885529
599	0.9987696736946956	0.9998449893604237	0.9983698093896508	0.9997318432186971
600	0.9986819087334514	0.9998315718607799	0.9982345566214027	0.9997105065292062
601	0.9985863174942433	0.999817031206977	0.998087635769731	0.9996875928585841
602	0.9984826776582141	0.9998013269768892	0.9979288403354721	0.9996630632823564
603	0.9983707840784299	0.9997844208316944	0.9977579930666296	0.999636881859404
604	0.9982504495416138	0.9997662761333961	0.9975749470677244	0.9996090157152986
605	0.9981215053764272	0.9997468582018371	0.9973795855190155	0.9995794355465842
606	0.9979838019809042	0.9997261347554343	0.9971718228494438	0.9995481155035105
607	0.9978372090894075	0.9997040758194637	0.9969516040592014	0.9995150335067029
608	0.9976816162800047	0.9996806538407864	0.9967189052724875	0.9994801711184644
609	0.9975169331311599	0.9996558435974212	0.9964737338171179	0.9994435141170135
610	0.9973430893088494	0.9996296229334161	0.9962161274481508	0.9994050518148379
611	0.9971600346988836	0.9996019722015951	0.9959461542824238	0.9993647783666293
612	0.9969677393147731	0.9995728747426483	0.9956639125500788	0.9993226922311435
613	0.9967661933366527	0.9995423166039853	0.9953695304436257	0.9992787946067844
614	0.9965554067690873	0.9995102868829837	0.9950631639972782	0.9992330933442711
615	0.9963354092552876	0.9994767779724164	0.9947449982608515	0.9991855990231181
616	0.9961062498676596	0.9994417850560908	0.9944152455812241	0.9991363273304914
617	0.9958679966829358	0.9994053064784132	0.994074144813805	0.9990852984975621
618	0.9956207360891861	0.9993673441648034	0.9937219598668416	0.9990325375893404
619	0.9953645731244696	0.9993279021804901	0.9933589806123235	0.9989780731709205
620	0.9950996300310299	0.9992869886091468	0.9929855200778218	0.9989219389230642
621	0.9948260460956853	0.999244614943043	0.9926019134910405	0.9988641739626861
622	0.9945439770431371	0.9992007947817968	0.9922085194982008	0.9988048194228059
623	0.9942535942109952	0.9991555462451053	0.9918057152972382	0.9987439237068129
624	0.9939550845219932	0.9991088889493162	0.9913938990656669	0.9986815376254103
625	0.993648648632014	0.9990608469992089	0.9909734861193662	0.9986177175073946
626	0.993334501043508	0.999011446914559	0.9905449108418625	0.9985525222485426
627	0.9930128700552191	0.9989607173246609	0.9901086224845277	0.9984860167212177
628	0.9926839940287616	0.9989086915818227	0.9896650846145411	0.99841826891442
629	0.9923481241913941	0.9988554045925123	0.9892147759664661	0.998349351022587
630	0.9920055216208598	0.9988008939503766	0.9887581871926318	0.9982793382243899
631	0.9916564575494877	0.9987452001271737	0.988295820631351	0.9982083104069795
632	0.9913012107201469	0.9986883665096278	0.9878281879663131	0.9981363507226775
633	0.9909400691584234	0.9986304377221971	0.9873558122977109	0.9980635444568597
634	0.9905733261118748	0.998571462751542	0.9868792216265772	0.9979899815447693
635	0.9902012830978126	0.9985114899628361	0.9863989525160286	0.9979157541783393
636	0.9898242459468762	0.9984505714088033	0.9859155456584812	0.9978409581932105
637	0.9894425240886492	0.9983887619320911	0.9854295499261934	0.997765689035897
638	0.9890564313172364	0.9983261156822218	0.9849415110435389	0.9976900490332761
639	0.9886662845363228	0.9982626901467442	0.9844519833232226	0.9976141380111997
640	0.9882724018345826	0.9981985430939329	0.983961518020092	0.9975380605181489
641	0.9878751016973989	0.9981337357318689	0.9834706675665902	0.9974619219172673
642	0.987474704692592	0.9980683270288251	0.9829799844238265	0.9973858278456241
643	0.9870715305793399	0.9980023798731494	0.9824900153574759	0.9973098872393314
644	0.9866658962522377	0.997935955749407	0.9820013076236763	0.9972342066062552
645	0.9862581188279707	0.9978691184107611	0.9815144008727522	0.9971588966240469
646	0.9858485098557705	0.9978019323571693	0.9810298336088278	0.9970840632331733
647	0.9854373825933511	0.9977344589282533	0.9805481319652122	0.997009818126847
648	0.9850250410535702	0.9976667645980497	0.9800698188481775	0.9969362684427281
649	0.9846117880921158	0.997598911914905	0.9795954072085433	0.9968635225296498
650	0.9841979212205361	0.9975309658785918	0.979125403196394	0.996791685192694
651	0.983783731418954	0.9974629883170584	0.9786602999602276	0.9967208620579662
652	0.9833695058915716	0.9973950431329666	0.9782005808013907	0.9966511579129668
653	0.982955522914963	0.997327193171069	0.9777467166524816	0.9965826734374587
654	0.9825420570859367	0.9972594995924177	0.9772991687107231	0.9965155076715965
655	0.9821293716001473	0.9971920239001768	0.9768583821934179	0.9964497581946726
656	0.9817177285370724	0.9971248256480923	0.9764247880531993	0.9963855197837095
657	0.9813073781070808	0.997057962515342	0.9759988038374221	0.996322882874587
658	0.9808985625243911	0.9969914952252319	0.9755808345947008	0.996261935074711
659	0.9804915203760363	0.9969254771296977	0.9751712645278943	0.9962027626570291
660	0.9800864793097604	0.9968599648189203	0.9747704656016564	0.9961454448273204
661	0.979683658856717	0.996795012054207	0.9743787932765465	0.996090058609268
662	0.9792832707729202	0.9967306711547421	0.9739965816580866	0.9960366781233259
663	0.9788855202726281	0.9966669929581031	0.9736241570429787	0.9959853703607086
664	0.97849060226912	0.996604027050748	0.9732618173544425	0.9959362000231285
665	0.9780987069692064	0.9965418201103022	0.9729098511424138	0.9958892247311125
666	0.977710015218438	0.9964804183807205	0.9725685240762107	0.9958445022800894
667	0.9773246986164933	0.9964198669161072	0.9722380864250886	0.9958020804839606
668	0.976942924345949	0.9963602073262412	0.9719187705033282	0.99576200501057
669	0.9765648497822714	0.9963014815827389	0.9716107875478628	0.9957243154541777
670	0.9761906264559274	0.996243727886523	0.9713143352828958	0.9956890471529508
671	0.9758204017641969	0.9961869833694383	0.9710295914412522	0.9956562286097879
672	0.9754543090994275	0.9961312863484583	0.9707567129664632	0.9956258868584548
673	0.9750924848235273	0.9960766681664607	0.9704958455178742	0.9955980392518954
674	0.9747350501654592	0.9960231633667236	0.9702471107740287	0.9955727020149175
675	0.97438212849601	0.9959708019099397	0.9700106188205264	0.995549883602265
676	0.9740338362757306	0.9959196121473208	0.9697864584648829	0.9955295899885647
677	0.9736902754049046	0.9958696245663897	0.9695747042320956	0.9955118195755124
678	0.9733515576557626	0.9958208632001456	0.9693754149416233	0.9954965677612305
679	0.9730177793553204	0.9957733534628512	0.9691886298412855	0.9954838256082718
680	0.9726890397384378	0.995727117352461	0.9690143745245795	0.9954735805496685
681	0.9723654249443088	0.995682179469913	0.9688526647244502	0.9954658097531405
682	0.9720470271688275	0.9956385578946494	0.9687034907787289	0.995460495670363
683	0.971733931546034	0.9955962721843673	0.9685668396871898	0.9954576072097474
684	0.9714262189441987	0.9955553405013204	0.9684426805163624	0.9954571155985261
685	0.9711239665579899	0.9955157795304713	0.9683309645168426	0.9954589871723588
686	0.9708272529818028	0.995477603715093	0.9682316358496303	0.9954631829529403
687	0.9705361533265746	0.995440827100926	0.9681446257930908	0.9954696621868175
688	0.9702507376813766	0.9954054639873438	0.9680698504052956	0.9954783821715252
689	0.9699710755428288	0.995371526145833	0.9680072220855589	0.9954892923604293
690	0.9696972404337632	0.9953390226952248	0.967956633042963	0.9955023456035443
691	0.9694292956152646	0.9953079654685996	0.9679179714811903	0.9955174896792036
692	0.9691673076390578	0.9952783631859518	0.9678911120334568	0.9955346699974621
693	0.9689113445089649	0.995250221963573	0.9678759291109496	0.9955538272766142
694	0.9686614700627453	0.9952235502549847	0.967872275016259	0.9955749068282645
695	0.9684177505285616	0.995198353333143	0.9678800029797269	0.9955978477526564
696	0.9681802448854914	0.995174637530714	0.9678989591294163	0.9956225881897622
697	0.9679490216961255	0.9951524053787368	0.9679289785506204	0.9956490657875696
698	0.967724140398286	0.99513166190734	0.9679698936361848	0.9956772168170076
699	0.9675056678609598	0.995112408902212	0.9680215271307752	0.9957069778091705
700	0.9672936640394362	0.9950946494947239	0.9680836998504644	0.9957382835371071
