# Supplementary material for: Recording animal-view videos of the natural world using a novel camera system and software package
Source: PLoS Biol. 2024 Jan 23;22(1):e3002444. doi: 10.1371/journal.pbio.3002444 (PMC10805291; doi:10.1371/journal.pbio.3002444)
Supplement: S1 Data — Numerical data underlying the plots in Figs 3, 5, 6, S1–S6, S10–S21, and S23. (ZIP) [file pbio.3002444.s056.zip › Figure S2/Figure S2 - Apis.csv]

	Spectrometer-predicted u	Spectrometer-predicted b	Spectrometer-predicted g	Camera-predicted u	Camera-predicted b	Camera-predicted g
aruco_black	0.032156051	0.030301566	0.029680299	0.027688168	0.030082783	0.024376053
aruco_white	0.657202818	0.858923771	0.925760403	0.661245465	0.864507079	0.855913699
aruco_cool.grey	0.307051554	0.292964118	0.269015033	0.233849913	0.285738319	0.231044129
aruco_burnt.umber	0.049633149	0.048826087	0.060061085	0.040239681	0.048062861	0.049581695
aruco_burnt.sienna	0.231094696	0.317518739	0.57312105	0.160186261	0.259137094	0.51362437
aruco_raw.sienna	0.048718731	0.057508709	0.135340313	0.039707035	0.064613819	0.113410205
aruco_99	1.036730563	1.006118218	0.992062205	0.99337095	1.109850526	0.987436295
aruco_70	0.75109753	0.719689495	0.697581299	0.704344988	0.802042842	0.716826141
aruco_50	0.597539754	0.563467435	0.534903756	0.55600816	0.644720137	0.565170825
aruco_43	0.472849022	0.447053248	0.427197727	0.352592766	0.418499291	0.367134064
aruco_16	0.168974444	0.160756444	0.155987685	0.119868062	0.145807236	0.133744955
aruco_11	0.119865346	0.112928342	0.108780999	0.083874419	0.100422129	0.091515303
aruco_5	0.055965287	0.050491035	0.047009245	0.040325746	0.04650034	0.037922017
aruco_3	0.030959669	0.027272056	0.025133117	0.025582144	0.027033905	0.021200629
yellow.ochre	0.055348505	0.085964616	0.301997138	0.062519066	0.058244921	0.334107071
sap.green	0.205457113	0.162862358	0.349115146	0.173495069	0.096313938	0.395103931
phthalo.blue	0.310668603	0.566652558	0.393150061	0.250132263	0.59551686	0.338326067
prusian.blue	0.521584305	0.692389451	0.68210278	0.431090325	0.711183608	0.641588271
ultramarine	0.409807382	0.508798194	0.236399237	0.408989429	0.593746006	0.206249699
purple	0.313717555	0.367367431	0.231068668	0.29937309	0.394758821	0.210268348
crimson.lake	0.581151086	0.582514487	0.565309129	0.617258549	0.729784012	0.642345846
cad.red	0.09945527	0.082285494	0.111227614	0.104723804	0.152185887	0.147329807
cad.red.orange	0.253202977	0.183911644	0.324399934	0.188124299	0.186426699	0.316446602
cad.orange	0.323200105	0.271255104	0.545699115	0.23291041	0.203468263	0.556127071
yellow	0.188588766	0.192295586	0.605518959	0.1477575	0.097110115	0.652637303
lemon.yellow	0.326657973	0.370074215	0.761856342	0.259377629	0.347507834	0.789570272
Pastel_white_64	0.573675752	0.808572514	0.88063352	0.62439537	0.819324195	0.857434511
Pastel_cool gray 1_65	0.630919304	0.690843587	0.732298942	0.6111812	0.76832509	0.74481225
Pastel_sepia_66	0.544755977	0.57679432	0.621949434	0.473099977	0.583472133	0.59675467
Pastel_cool gray 2_67	0.485750139	0.504536725	0.508310919	0.409019291	0.496354997	0.471214116
Pastel_cool gray 3_68	0.270717262	0.273441527	0.268540141	0.227003291	0.284745902	0.255357325
Pastel_cool gray 4_69	0.16052887	0.161631026	0.153889556	0.129342362	0.162204802	0.144002751
Pastel_cool gray 5_70	0.140197048	0.141717609	0.135176721	0.115287229	0.144706398	0.127341986
Pastel_black_71	0.036001585	0.035972559	0.036269934	0.040325128	0.04532465	0.039916877
Pastel_phthalo blue_72	0.097423416	0.284880052	0.15915835	0.092796318	0.298369408	0.129897699
Pastel_lemon yellow_73	0.050772074	0.086739824	0.627747525	0.067275576	0.001774065	0.687756836
Pastel_bright green_74	0.089980658	0.153484323	0.343556321	0.086780958	0.151276439	0.33035621
Pastel_crimson lake 4_75	0.126771963	0.110000156	0.129879641	0.11908365	0.163977206	0.138762295
Pastel_purple brown_76	0.686421779	0.734087534	0.76401481	0.61132592	0.755114198	0.736165285
DKK_new_white_22	0.561037803	0.84686783	0.907968596	0.528706551	0.831677496	0.818543553
DKK_new_gray1_23	0.235844465	0.353909655	0.389947522	0.223731592	0.358469963	0.370153964
DKK_new_gray2_24	0.150909802	0.22008542	0.243007575	0.162002712	0.253550053	0.258829564
DKK_new_gray3_25	0.077125465	0.115131736	0.132650769	0.099238932	0.152163371	0.156357422
DKK_new_gray4_26	0.037909148	0.058039529	0.069852925	0.062612541	0.08807686	0.090074725
DKK_new_black_27	0.003979194	0.008171622	0.012708277	0.032300737	0.03164798	0.02630613
DKK_new_red_28	0.038667897	0.028828006	0.071513381	0.058252446	0.100983351	0.100149438
DKK_new_yellow_29	0.080076204	0.060098816	0.579788652	0.087104209	-0.054054573	0.610870302
DKK_new_green_30	0.026197909	0.040883817	0.253731165	0.04730422	0.005199101	0.297770441
DKK_new_blue_31	0.06678239	0.453947257	0.349939968	0.073923059	0.483568192	0.314646959
DKK_new_navy_32	0.010480535	0.051337944	0.029002388	0.036623109	0.079911791	0.038948704
DKK_new_magenta_33	0.162802011	0.189876672	0.110082962	0.191865742	0.304008067	0.129081786
DKK_new_maroon_34	0.033093142	0.03120171	0.054108979	0.051380496	0.076416284	0.07083223
DKK_new_raw sienna_35	0.038747953	0.029809757	0.143702859	0.05830266	0.062623352	0.173659012
DKK_new_teal_36	0.064424209	0.201491199	0.189408243	0.072129682	0.213632822	0.180473521
DKK_new_mauve_37	0.142979723	0.204689918	0.135584526	0.156902254	0.267858356	0.141582176
DKK_new_tan_38	0.160281125	0.185814769	0.270916989	0.166130424	0.220056623	0.288754016
DKK_new_dark tan_39	0.126438072	0.1465985	0.221016496	0.132491738	0.17138654	0.23520337
