# Supplementary material for: Recording animal-view videos of the natural world using a novel camera system and software package
Source: PLoS Biol. 2024 Jan 23;22(1):e3002444. doi: 10.1371/journal.pbio.3002444 (PMC10805291; doi:10.1371/journal.pbio.3002444)
Supplement: S1 Data — Numerical data underlying the plots in Figs 3, 5, 6, S1–S6, S10–S21, and S23. (ZIP) [file pbio.3002444.s056.zip › Figure S2/Figure S2 - Avian.csv]

	Spectrometer-predicted u	Spectrometer-predicted b	Spectrometer-predicted g	Spectrometer-predicted r	Camera-predicted u	Camera-predicted b	Camera-predicted g	Camera-predicted r
aruco_black	0.03179945	0.029478803	0.029175732	0.029605525	0.03054364	0.027573155	0.022959542	0.019422773
aruco_white	0.744243278	0.935755168	0.974930192	0.992960616	0.730404615	0.920779526	0.888125062	0.898853064
aruco_cool.grey	0.304448503	0.285216386	0.254391629	0.2430727	0.260332406	0.282186627	0.211896166	0.217058152
aruco_burnt.umber	0.049146849	0.049040741	0.064115729	0.094840104	0.044186823	0.047759812	0.052741822	0.068735003
aruco_burnt.sienna	0.231100863	0.412150519	0.71479745	0.881094748	0.164664805	0.351173937	0.674955368	0.738817811
aruco_raw.sienna	0.048986996	0.067345617	0.158819289	0.445737489	0.042924948	0.073010981	0.140150085	0.328775942
aruco_99	1.030864655	0.991564581	0.982661391	0.979789174	1.093289614	1.048837066	0.982631981	0.961848915
aruco_70	0.74380732	0.704679357	0.684234056	0.667534622	0.775628865	0.772085547	0.714352608	0.658588886
aruco_50	0.59117205	0.545132934	0.51907589	0.49941568	0.613715231	0.625876486	0.554555357	0.519817233
aruco_43	0.466921706	0.434318124	0.415594228	0.402042115	0.389812529	0.412444532	0.358984381	0.343080312
aruco_16	0.167177441	0.157070321	0.152734969	0.152157158	0.132413268	0.146930426	0.133974373	0.131918877
aruco_11	0.118364247	0.109648058	0.105955653	0.10620986	0.092583753	0.100132555	0.091536544	0.088760346
aruco_5	0.054683585	0.047699028	0.044770239	0.044736508	0.044672891	0.044351351	0.035408344	0.033892103
aruco_3	0.029978372	0.025440146	0.023716898	0.023964593	0.028206088	0.024159459	0.019623328	0.015433194
yellow.ochre	0.055553257	0.123929625	0.433311096	0.574728664	0.051541638	0.096968167	0.508528233	0.56490612
sap.green	0.19721172	0.16274896	0.498515515	0.314669098	0.164204732	0.102589786	0.607062578	0.296600252
phthalo.blue	0.345589463	0.689947355	0.289915291	0.170988924	0.306242079	0.748341382	0.173991531	0.184923023
prusian.blue	0.546615032	0.807415501	0.670537081	0.479882447	0.486756682	0.84766984	0.617091119	0.439464301
ultramarine	0.44123365	0.510600783	0.095126584	0.071462568	0.478679955	0.587971032	-0.017002605	0.091715127
purple	0.354466588	0.336510973	0.163708472	0.241374722	0.342599243	0.379359037	0.109795682	0.238011062
crimson.lake	0.603147913	0.553435769	0.545381372	0.779629417	0.68426168	0.696856916	0.622138083	0.896692753
cad.red	0.107622683	0.063978007	0.096400262	0.634259523	0.120199978	0.136894077	0.13673535	0.628013849
cad.red.orange	0.250752755	0.14676217	0.348744463	0.988858132	0.200130209	0.153413087	0.399169773	0.899699748
cad.orange	0.306555812	0.278422147	0.705026495	0.935566544	0.230940267	0.218074128	0.792704999	0.874693751
yellow	0.185555015	0.249524525	0.861590802	0.936485357	0.123040318	0.165774673	1.016570091	0.817932844
lemon.yellow	0.326289928	0.499062865	0.928447248	0.947459811	0.258504391	0.477006495	1.083079696	0.849994302
Pastel_white_64	0.675623066	0.892444598	0.9356646	0.957191141	0.686944783	0.884702802	0.916722655	0.907075405
Pastel_cool gray 1_65	0.648303564	0.728131642	0.753621338	0.770438867	0.674374938	0.796574414	0.767130375	0.778475404
Pastel_sepia_66	0.55224638	0.602185183	0.643973022	0.687561504	0.519518018	0.603713691	0.634281516	0.6441769
Pastel_cool gray 2_67	0.490090645	0.51937312	0.507873583	0.507914822	0.450637668	0.50404191	0.482566267	0.452752888
Pastel_cool gray 3_68	0.270524462	0.277863522	0.263916237	0.263490244	0.251643002	0.291238785	0.251057953	0.249776021
Pastel_cool gray 4_69	0.160397122	0.16366459	0.148122278	0.145873694	0.143454492	0.165721595	0.140699819	0.138198406
Pastel_cool gray 5_70	0.139955802	0.144531581	0.12930124	0.132810244	0.127950311	0.147621304	0.123651572	0.122683413
Pastel_black_71	0.036219338	0.035995646	0.036380699	0.036983419	0.044414397	0.043023825	0.03945975	0.037492901
Pastel_phthalo blue_72	0.11795215	0.39428574	0.078299721	0.049196735	0.122615993	0.389378011	0.016787391	0.075835548
Pastel_lemon yellow_73	0.049593245	0.192668641	0.906586021	0.927856571	0.02576853	0.10605672	1.131132364	0.771792889
Pastel_bright green_74	0.090075863	0.277568598	0.408279065	0.118019781	0.084405608	0.24471274	0.452885449	0.07700859
Pastel_crimson lake 4_75	0.14030633	0.085000687	0.109131102	0.704870962	0.136813432	0.142119169	0.117181338	0.597432375
Pastel_purple brown_76	0.704821502	0.757094969	0.776206689	0.861541516	0.673754394	0.7730515	0.761475205	0.80441308
DKK_new_white_22	0.591326186	1.025124845	0.944275121	0.957873501	0.592373252	0.966719806	0.829121232	0.885047734
DKK_new_gray1_23	0.25095658	0.429614184	0.405420962	0.42441033	0.249890968	0.424307257	0.385187179	0.394496262
DKK_new_gray2_24	0.16091443	0.264029414	0.251840247	0.273161773	0.180804327	0.296597511	0.268193036	0.274451077
DKK_new_gray3_25	0.08276852	0.140139972	0.138951436	0.155452112	0.110575952	0.176114932	0.162737682	0.173505753
DKK_new_gray4_26	0.041301993	0.071418024	0.073865482	0.085564848	0.069341898	0.098023713	0.094377682	0.096911326
DKK_new_black_27	0.005005348	0.011103058	0.01410798	0.014290338	0.035324775	0.027043497	0.025858596	0.016081035
DKK_new_red_28	0.038426742	0.028588713	0.058484757	0.653667158	0.06867715	0.093741089	0.090527393	0.509815872
DKK_new_yellow_29	0.072396358	0.095533638	0.905447225	0.98837851	0.044646133	-0.008853665	1.047580004	0.714116871
DKK_new_green_30	0.02639097	0.080827483	0.38142378	0.206176717	0.029156577	0.050476898	0.493975163	0.15920344
DKK_new_blue_31	0.086623589	0.729949091	0.254563249	0.036623808	0.111862786	0.727569699	0.190055862	0.053418443
DKK_new_navy_32	0.014698905	0.071424803	0.015826993	0.01437498	0.044727866	0.095902838	0.013053566	0.026978666
DKK_new_magenta_33	0.178304203	0.18073432	0.042372599	0.635986662	0.229333252	0.282861024	0.013187882	0.598388493
DKK_new_maroon_34	0.034444707	0.033032462	0.049570505	0.306582556	0.058906034	0.072928868	0.064798184	0.255855918
DKK_new_raw sienna_35	0.037169404	0.038161574	0.19153542	0.482388601	0.058086619	0.068721548	0.2425116	0.40476349
DKK_new_teal_36	0.076534997	0.292499668	0.172460184	0.084587438	0.08764901	0.298434049	0.15714626	0.092678159
DKK_new_mauve_37	0.158164406	0.221545994	0.085804676	0.372055862	0.186241969	0.279764622	0.060588226	0.35047242
DKK_new_tan_38	0.16729108	0.209514547	0.307776108	0.497547622	0.180121332	0.242723182	0.33789134	0.441625178
DKK_new_dark tan_39	0.132288429	0.166215488	0.253908143	0.401550001	0.142833382	0.188907161	0.280447334	0.356223494
