# Supplementary material for: Recording animal-view videos of the natural world using a novel camera system and software package
Source: PLoS Biol. 2024 Jan 23;22(1):e3002444. doi: 10.1371/journal.pbio.3002444 (PMC10805291; doi:10.1371/journal.pbio.3002444)
Supplement: S1 Data — Numerical data underlying the plots in Figs 3, 5, 6, S1–S6, S10–S21, and S23. (ZIP) [file pbio.3002444.s056.zip › Figure S20/Figure S20A.csv]

Wavelength (nm)	A1 - ideal on FReD	A1 - sun on FReD	A1 - forest on FReD	A1 - lab on FReD
300	0.593591417	0.70549044	0.658478922	0.482185471
301	0.600815421	0.708724686	0.663072228	0.489552861
302	0.60793986	0.712021303	0.667581205	0.497093195
303	0.614969632	0.715394509	0.672016655	0.504835064
304	0.621912312	0.71885919	0.676393182	0.51281352
305	0.628777803	0.722430521	0.680728408	0.521070078
306	0.635577975	0.726123589	0.685042245	0.529652522
307	0.642326094	0.729952906	0.689356094	0.538614552
308	0.649036435	0.733932043	0.693692176	0.54801474
309	0.655723759	0.738073176	0.698072804	0.557915556
310	0.662402764	0.742386788	0.702519828	0.568381629
311	0.669087607	0.746881314	0.707054141	0.579477717
312	0.675791576	0.751562971	0.711695259	0.591266136
313	0.682526734	0.756435656	0.716461002	0.603803642
314	0.689303588	0.761500886	0.721367283	0.617138054
315	0.696130996	0.766757881	0.726427992	0.631304227
316	0.703016096	0.772203714	0.731654895	0.646319882
317	0.709964312	0.777833459	0.737057651	0.662181335
318	0.716979254	0.783640489	0.742643922	0.678859378
319	0.724063029	0.78961664	0.748419337	0.696295896
320	0.731216164	0.79575251	0.754387666	0.714401442
321	0.73843787	0.802037654	0.760550859	0.733054414
322	0.745726045	0.808460768	0.766908997	0.752102432
323	0.753077485	0.81500989	0.773460388	0.771366055
324	0.760487984	0.821672404	0.780201409	0.790645045
325	0.767952318	0.828435243	0.787126456	0.809726986
326	0.775464488	0.835284876	0.79422783	0.828397606
327	0.783017667	0.842207263	0.801495549	0.846451822
328	0.79060428	0.849187898	0.808917362	0.863704301
329	0.798216015	0.856211714	0.816478578	0.8799984
330	0.805843873	0.863263022	0.824162115	0.895212412
331	0.813478163	0.870325455	0.831948613	0.909262574
332	0.821108493	0.877381838	0.839816487	0.92210264
333	0.828723782	0.884414194	0.847742256	0.933720596
334	0.836312226	0.891403651	0.855700688	0.944133123
335	0.843861323	0.898330437	0.863665156	0.953378858
336	0.851357845	0.905173896	0.871607881	0.961511428
337	0.858787853	0.911912503	0.879500282	0.968592928
338	0.866136732	0.918523972	0.88731318	0.974688584
339	0.873389176	0.924985304	0.895017032	0.979862671
340	0.880529272	0.931272907	0.902582167	0.984175909
341	0.887540569	0.937362736	0.909978846	0.987684044
342	0.89440615	0.943230404	0.91717746	0.990437516
343	0.90110876	0.948851324	0.924148538	0.992481817
344	0.907630934	0.954200838	0.930862817	0.993858313
345	0.913955143	0.959254346	0.937291255	0.994605295
346	0.920063956	0.963987423	0.943405044	0.994759038
347	0.925940214	0.968375998	0.94917564	0.994354778
348	0.931567203	0.972396471	0.954574773	0.993427528
349	0.936928824	0.976025912	0.959574561	0.992012689
350	0.942009768	0.979242312	0.964147658	0.990146491
351	0.946795685	0.982024852	0.96826748	0.987866248
352	0.951273353	0.984354272	0.971908577	0.9852105
353	0.955430819	0.986213306	0.975047083	0.982219004
354	0.959257557	0.987587182	0.977661328	0.978932682
355	0.962744596	0.988464198	0.979732527	0.975393452
356	0.965884639	0.988836338	0.981245608	0.971644038
357	0.968672179	0.988699903	0.982190047	0.96772767
358	0.971103577	0.988056128	0.982560747	0.963687787
359	0.973177136	0.986911724	0.982358844	0.959567665
360	0.974893155	0.98527933	0.981592389	0.955409995
361	0.976253953	0.983177799	0.980276858	0.951256454
362	0.977263885	0.980632309	0.978435409	0.94714723
363	0.977929332	0.977674264	0.976098863	0.943120571
364	0.978258679	0.974340976	0.973305383	0.939212301
365	0.978262273	0.970675116	0.97009988	0.93545547
366	0.977952375	0.966723993	0.966533117	0.931879913
367	0.977343093	0.96253863	0.962660622	0.928512002
368	0.976450306	0.958172764	0.95854144	0.925374453
369	0.975291579	0.953681734	0.954236777	0.922486107
370	0.973886058	0.949121325	0.949808621	0.91986196
371	0.972254361	0.944546699	0.945318443	0.917513169
372	0.970418451	0.94001132	0.940825938	0.915447121
373	0.968401486	0.935566046	0.936387969	0.91366765
374	0.966227664	0.931258288	0.932057619	0.91217523
375	0.96392204	0.927131365	0.927883483	0.910967216
376	0.961510329	0.923224011	0.923909112	0.910038165
377	0.959018692	0.919570024	0.920172672	0.909380149
378	0.956473506	0.916198063	0.916706742	0.908983055
379	0.953901103	0.913131574	0.913538256	0.908834991
380	0.951327543	0.910388875	0.910688576	0.908922536
381	0.948778309	0.907983314	0.9081737	0.909231115
382	0.946278063	0.905923465	0.906004486	0.909745323
383	0.94385038	0.90421346	0.90418697	0.910449141
384	0.941517477	0.902853322	0.902722732	0.911326274
385	0.939299987	0.901839333	0.901609305	0.912360353
386	0.937216733	0.901164393	0.900840509	0.913535172
387	0.935284543	0.900818455	0.900406965	0.914834873
388	0.933518086	0.900788885	0.900296438	0.916244148
389	0.931929756	0.901060847	0.900494311	0.917748352
390	0.930529599	0.901617686	0.900983946	0.919333653
391	0.929325282	0.902441279	0.901747137	0.920987132
392	0.928322092	0.903512404	0.902764424	0.922696826
393	0.92752298	0.904811023	0.904015526	0.924451792
394	0.926928682	0.906316657	0.905479586	0.926242108
395	0.926537806	0.908008567	0.907135579	0.928058859
396	0.926347006	0.909866143	0.908962503	0.929894071
397	0.926351154	0.911869025	0.910939683	0.931740725
398	0.926543553	0.913997384	0.913046962	0.933592598
399	0.926916117	0.916232081	0.915264871	0.935444251
400	0.927459614	0.918554806	0.917574832	0.937290919
401	0.928163881	0.920948211	0.919959215	0.939128459
402	0.929018016	0.923396005	0.922401477	0.940953254
403	0.930010603	0.925883007	0.924886212	0.942762142
404	0.931129887	0.928395228	0.927399189	0.94455239
405	0.932363971	0.93091983	0.929927364	0.946321597
406	0.933700948	0.933445186	0.932458914	0.948067684
407	0.935129051	0.935960809	0.934983166	0.94978883
408	0.936636785	0.938457363	0.937490601	0.951483475
409	0.938213001	0.940926584	0.939972789	0.953150249
410	0.939846999	0.94336124	0.942422356	0.954787985
411	0.941528586	0.945755072	0.944832905	0.956395674
412	0.943248118	0.948102726	0.947198948	0.957972471
413	0.944996551	0.950399669	0.949515862	0.959517652
414	0.946765441	0.952642152	0.951779787	0.96103063
415	0.948546964	0.954827118	0.953987582	0.962510925
416	0.950333912	0.956952122	0.956136748	0.963958149
417	0.952119686	0.959015315	0.958225352	0.965372015
418	0.953898281	0.961015325	0.960251994	0.966752299
419	0.955664268	0.96295124	0.962215697	0.968098862
420	0.95741276	0.964822539	0.964115908	0.969411625
421	0.959139397	0.96662905	0.965952413	0.970690565
422	0.960840303	0.968370895	0.967725284	0.971935707
423	0.962512072	0.970048454	0.969434864	0.973147125
424	0.964151729	0.971662331	0.971081698	0.974324937
425	0.965756694	0.973213316	0.97266652	0.97546929
426	0.96732476	0.97470236	0.974190213	0.976580376
427	0.968854066	0.976130542	0.975653775	0.977658405
428	0.970343056	0.97749905	0.97705831	0.978703631
429	0.971790468	0.978809162	0.978405	0.979716318
430	0.973195302	0.980062231	0.979695076	0.980696769
431	0.974556792	0.981259649	0.980929824	0.981645298
432	0.975874394	0.982402866	0.982110555	0.982562253
433	0.977147753	0.983493346	0.983238607	0.983447989
434	0.978376698	0.984532582	0.98431532	0.984302888
435	0.979561211	0.985522071	0.985342049	0.985127348
436	0.980701421	0.986463318	0.986320144	0.985921784
437	0.981797585	0.987357823	0.987250947	0.986686629
438	0.98285007	0.988207075	0.988135795	0.987422325
439	0.983859348	0.989012552	0.988976011	0.988129337
440	0.984825981	0.989775721	0.989772903	0.988808138
441	0.985750609	0.990498024	0.990527769	0.989459213
442	0.986633943	0.991180887	0.991241887	0.990083063
443	0.987476756	0.991825711	0.991916518	0.990680198
444	0.988279873	0.992433874	0.992552911	0.991251137
445	0.989044165	0.99300673	0.993152296	0.991796414
446	0.989770547	0.993545606	0.993715887	0.992316566
447	0.990459961	0.994051808	0.994244888	0.992812146
448	0.991113383	0.99452661	0.994740484	0.993283711
449	0.991731811	0.994971264	0.995203849	0.993731826
450	0.992316262	0.995386996	0.995636146	0.994157065
451	0.992867771	0.995775005	0.996038525	0.994560009
452	0.993387381	0.996136466	0.996412126	0.994941244
453	0.993876147	0.996472527	0.99675808	0.995301364
454	0.994335128	0.996784314	0.997077511	0.99564097
455	0.994765389	0.997072928	0.997371531	0.995960667
456	0.995167994	0.997339444	0.997641247	0.996261064
457	0.995544006	0.997584917	0.997887756	0.996542778
458	0.995894485	0.997810377	0.998112151	0.996806428
459	0.996220487	0.99801683	0.998315516	0.997052639
460	0.996523061	0.998205265	0.998498926	0.997282037
461	0.996803247	0.998376641	0.99866345	0.997495254
462	0.997062076	0.998531902	0.998810147	0.997692923
463	0.997300571	0.998671968	0.998940065	0.99787568
464	0.997519739	0.998797736	0.999054245	0.998044162
465	0.997720577	0.998910086	0.999153713	0.998199008
466	0.997904067	0.999009873	0.999239484	0.998340854
467	0.998071174	0.999097932	0.999312555	0.998470339
468	0.998222849	0.999175077	0.999373909	0.998588098
469	0.998360025	0.999242101	0.99942451	0.998694766
470	0.998483617	0.999299774	0.999465302	0.99879097
471	0.99859452	0.999348847	0.999497206	0.998877339
472	0.998693609	0.999390044	0.999521119	0.998954492
473	0.998781739	0.999424072	0.999537911	0.999023044
474	0.99885974	0.999451611	0.999548424	0.999083599
475	0.99892842	0.99947332	0.999553469	0.999136756
476	0.998988565	0.999489831	0.999553824	0.999183103
477	0.999040931	0.999501754	0.999550231	0.999223215
478	0.999086252	0.999509673	0.999543395	0.999257657
479	0.999125232	0.999514146	0.999533986	0.999286977
480	0.999158547	0.999515704	0.99952263	0.999311711
481	0.999186844	0.999514852	0.999509911	0.999332375
482	0.99921074	0.999512066	0.999496374	0.999349472
483	0.99923082	0.999507795	0.999482515	0.999363479
484	0.999247638	0.999502457	0.999468789	0.999374859
485	0.999261714	0.999496444	0.999455605	0.999384049
486	0.999273536	0.999490114	0.999443328	0.999391464
487	0.999283556	0.999483797	0.999432275	0.999397493
488	0.999292195	0.999477794	0.999422721	0.999402501
489	0.999299835	0.999472372	0.999414896	0.999406826
490	0.999306827	0.99946777	0.999408989	0.999410777
491	0.999313483	0.999464195	0.999405144	0.999414634
492	0.999320085	0.999461826	0.999403469	0.999418651
493	0.999326875	0.999460809	0.999404032	0.999423047
494	0.999334065	0.999461262	0.999406866	0.999428013
495	0.999341831	0.999463274	0.999411967	0.999433712
496	0.999350318	0.999466907	0.999419305	0.999440274
497	0.999359638	0.999472195	0.999428817	0.999447799
498	0.999369872	0.999479147	0.999440417	0.99945636
499	0.999381073	0.999487747	0.999453993	0.999465999
500	0.999393266	0.999497955	0.999469414	0.999476733
501	0.999406447	0.999509712	0.999486532	0.999488552
502	0.999420592	0.999522936	0.999505182	0.999501423
503	0.99943565	0.999537527	0.99952519	0.99951529
504	0.999451552	0.999553372	0.99954637	0.999530075
505	0.99946821	0.999570341	0.999568531	0.999545685
506	0.999485518	0.99958829	0.999591476	0.999562007
507	0.999503358	0.999607068	0.999615008	0.999578919
508	0.999521598	0.999626512	0.999638929	0.999596283
509	0.999540098	0.999646456	0.999663045	0.999613956
510	0.999558709	0.999666727	0.999687163	0.999631787
511	0.999577277	0.999687151	0.999711099	0.999649619
512	0.999595645	0.999707552	0.999734675	0.999667297
513	0.999613656	0.999727756	0.999757722	0.999684665
514	0.999631152	0.999747592	0.999780082	0.999701568
515	0.999647978	0.999766894	0.999801606	0.999717857
516	0.999663986	0.999785501	0.999822159	0.999733389
517	0.999679031	0.999803262	0.999841615	0.999748028
518	0.999692978	0.999820034	0.999859865	0.999761649
519	0.999705701	0.999835681	0.99987681	0.999774136
520	0.999717083	0.999850084	0.999892366	0.999785384
521	0.999727021	0.999863132	0.999906462	0.999795302
522	0.999735423	0.999874728	0.999919041	0.999803811
523	0.999742209	0.999884788	0.999930059	0.999810846
524	0.999747315	0.999893244	0.999939486	0.999816356
525	0.999750691	0.999900039	0.999947303	0.999820302
526	0.999752301	0.999905134	0.999953505	0.999822662
527	0.999752123	0.999908503	0.999958098	0.999823425
528	0.999750152	0.999910133	0.999961102	0.999822595
529	0.999746395	0.999910028	0.999962545	0.99982019
530	0.999740876	0.999908205	0.999962467	0.999816237
531	0.999733632	0.999904693	0.999960917	0.99981078
532	0.999724713	0.999899538	0.999957954	0.99980387
533	0.999714183	0.999892794	0.999953644	0.999795571
534	0.999702118	0.999884532	0.999948063	0.999785957
535	0.999688606	0.999874829	0.999941292	0.999775108
536	0.999673745	0.999863776	0.99993342	0.999763115
537	0.999657644	0.999851472	0.999924539	0.999750076
538	0.999640421	0.999838026	0.999914748	0.999736094
539	0.999622201	0.999823554	0.99990415	0.999721277
540	0.999603117	0.999808178	0.999892851	0.999705738
541	0.999583307	0.999792026	0.999880959	0.999689594
542	0.999562915	0.999775232	0.999868584	0.999672963
543	0.999542087	0.999757932	0.999855839	0.999655965
544	0.999520974	0.999740266	0.999842833	0.999638721
545	0.999499726	0.999722373	0.99982968	0.999621351
546	0.999478494	0.999704395	0.999816488	0.999603974
547	0.999457428	0.999686472	0.999803367	0.999586708
548	0.999436677	0.999668742	0.999790422	0.999569667
549	0.999416385	0.999651341	0.999777756	0.999552961
550	0.999396692	0.9996344	0.999765467	0.999536697
551	0.999377733	0.999618045	0.999753648	0.999520975
552	0.999359635	0.999602397	0.999742388	0.999505893
553	0.999342521	0.99958757	0.999731769	0.999491538
554	0.999326499	0.999573667	0.999721866	0.999477994
555	0.999311674	0.999560785	0.999712748	0.999465334
556	0.999298134	0.999549009	0.999704473	0.999453626
557	0.999285961	0.999538416	0.999697093	0.999442927
558	0.999275219	0.999529068	0.999690648	0.999433285
559	0.999265962	0.999521016	0.999685172	0.999424741
560	0.99925823	0.999514297	0.999680684	0.999417322
561	0.999252045	0.999508934	0.999677194	0.999411048
562	0.999247417	0.999504936	0.9996747	0.999405927
563	0.999244338	0.999502295	0.999673188	0.999401954
564	0.999242782	0.99950099	0.99967263	0.999399114
565	0.999242709	0.99950098	0.999672986	0.999397382
566	0.99924406	0.99950221	0.999674203	0.999396717
567	0.999246756	0.999504606	0.999676211	0.999397069
568	0.999250704	0.999508078	0.999678927	0.999398373
569	0.99925579	0.999512517	0.999682256	0.999400553
570	0.999261884	0.999517797	0.999686083	0.999403518
571	0.999268836	0.999523775	0.99969028	0.999407167
572	0.99927648	0.99953029	0.999694705	0.999411383
573	0.999284631	0.999537162	0.999699198	0.999416037
574	0.999293089	0.999544195	0.999703583	0.999420988
575	0.999301635	0.999551177	0.99970767	0.99942608
576	0.999310036	0.999557879	0.999711253	0.999431144
577	0.999318044	0.999564055	0.999714109	0.999436
578	0.999325394	0.999569446	0.999716	0.999440455
579	0.99933181	0.999573777	0.999716675	0.999444301
580	0.999337002	0.999576761	0.999715865	0.999447322
581	0.99934067	0.999578095	0.999713289	0.999449287
582	0.999342502	0.99957747	0.999708651	0.999449954
583	0.999342179	0.999574562	0.999701642	0.999449072
584	0.999339373	0.999569039	0.999691942	0.999446378
585	0.99933375	0.999560561	0.999679216	0.9994416
586	0.99932497	0.999548783	0.999663122	0.999434456
587	0.999312691	0.999533352	0.999643306	0.999424657
588	0.99929657	0.999513912	0.999619404	0.999411905
589	0.99927626	0.999490104	0.999591046	0.999395896
590	0.999251419	0.999461571	0.999557856	0.999376318
591	0.999221704	0.999427952	0.999519452	0.999352857
592	0.999186781	0.999388892	0.999475448	0.99932519
593	0.999146316	0.999344037	0.999425454	0.999292996
594	0.999099985	0.999293039	0.999369081	0.999255947
595	0.999047474	0.999235557	0.99930594	0.999213718
596	0.998988476	0.999171254	0.999235642	0.99916598
597	0.998922696	0.999099808	0.999157802	0.999112406
598	0.998849851	0.999020904	0.99907204	0.999052672
599	0.998769674	0.998934241	0.998977983	0.998986456
600	0.998681909	0.998839529	0.998875263	0.99891344
601	0.998586317	0.998736491	0.998763523	0.998833312
602	0.998482678	0.998624871	0.998642415	0.998745764
603	0.998370784	0.998504424	0.998511605	0.998650499
604	0.99825045	0.998374922	0.99837077	0.998547225
605	0.998121505	0.998236159	0.998219599	0.998435665
606	0.997983802	0.998087947	0.998057802	0.998315547
607	0.997837209	0.997930114	0.997885101	0.998186612
608	0.997681616	0.997762509	0.997701236	0.998048618
609	0.997516933	0.997585004	0.997505967	0.997901331
610	0.997343089	0.997397488	0.997299073	0.997744534
611	0.997160035	0.997199875	0.997080347	0.997578028
612	0.996967739	0.996992097	0.996849616	0.997401628
613	0.996766193	0.996774111	0.996606716	0.997215164
614	0.996555407	0.996545888	0.996351507	0.997018492
615	0.996335409	0.99630743	0.99608388	0.996811478
616	0.99610625	0.996058753	0.995803736	0.996594013
617	0.995867997	0.995799896	0.995511009	0.996366003
618	0.995620736	0.99553092	0.995205649	0.996127382
619	0.995364573	0.995251905	0.99488764	0.995878099
620	0.99509963	0.994962952	0.99455697	0.995618126
621	0.994826046	0.994664178	0.994213679	0.995347455
622	0.994543977	0.994355726	0.993857805	0.995066101
623	0.994253594	0.994037749	0.993489417	0.994774105
624	0.993955085	0.993710424	0.993108612	0.994471522
625	0.993648649	0.993373941	0.992715509	0.994158435
626	0.993334501	0.993028507	0.992310244	0.993834946
627	0.99301287	0.992674352	0.991892989	0.993501175
628	0.992683994	0.992311708	0.991463906	0.99315728
629	0.992348124	0.991940832	0.99102322	0.992803416
630	0.992005522	0.99156198	0.990571142	0.992439767
631	0.991656458	0.991175446	0.990107928	0.992066551
632	0.991301211	0.990781498	0.989633837	0.991683992
633	0.990940069	0.990380458	0.989149143	0.991292323
634	0.990573326	0.989972615	0.988654153	0.990891812
635	0.990201283	0.989558288	0.988149193	0.990482739
636	0.989824246	0.989137812	0.987634577	0.990065399
637	0.989442524	0.988711515	0.987110662	0.989640099
638	0.989056431	0.988279724	0.98657781	0.989207165
639	0.988666285	0.987842791	0.986036384	0.988766927
640	0.988272402	0.987401053	0.98548678	0.988319742
641	0.987875102	0.98695486	0.984929393	0.987865973
642	0.987474705	0.986504551	0.984364628	0.987405973
643	0.987071531	0.986050493	0.983792884	0.986940131
644	0.986665896	0.985593025	0.983214594	0.986468834
645	0.986258119	0.985132497	0.98263018	0.985992472
646	0.98584851	0.984669255	0.982040074	0.985511442
647	0.985437383	0.984203649	0.981444714	0.985026139
648	0.985025041	0.983736019	0.980844522	0.984536969
649	0.984611788	0.983266701	0.98023995	0.98404435
650	0.984197921	0.982796031	0.979631421	0.983548673
651	0.983783731	0.98232433	0.979019391	0.983050357
652	0.983369506	0.981851933	0.978404277	0.982549812
653	0.982955523	0.98137915	0.977786512	0.982047429
654	0.982542057	0.980906299	0.977166531	0.981543627
655	0.982129372	0.980433677	0.976544767	0.98103878
656	0.981717729	0.979961576	0.975921605	0.980533305
657	0.981307378	0.979490297	0.975297483	0.980027599
658	0.980898563	0.979020105	0.974672784	0.979522021
659	0.98049152	0.978551293	0.974047922	0.979016962
660	0.980086479	0.978084124	0.973423269	0.978512806
661	0.979683659	0.97761883	0.972799209	0.978009901
662	0.979283271	0.977155692	0.972176111	0.977508616
663	0.97888552	0.976694933	0.971554324	0.977009291
664	0.978490602	0.976236778	0.970934205	0.976512274
665	0.978098707	0.975781458	0.970316078	0.976017903
666	0.977710015	0.975329192	0.969700285	0.975526512
667	0.977324699	0.974880185	0.96908713	0.975038402
668	0.976942924	0.97443464	0.968476921	0.974553877
669	0.97656485	0.97399273	0.967869946	0.974073266
670	0.976190626	0.973554654	0.96726649	0.973596835
671	0.975820402	0.973120587	0.966666811	0.97312489
672	0.975454309	0.972690692	0.966071205	0.972657682
673	0.975092485	0.972265123	0.96547988	0.972195496
674	0.97473505	0.971844058	0.964893096	0.971738595
675	0.974382128	0.971427631	0.964311071	0.971287223
676	0.974033836	0.971015982	0.963734034	0.970841601
677	0.973690275	0.970609262	0.963162181	0.970402017
678	0.973351558	0.970207588	0.962595732	0.969968659
679	0.973017779	0.969811084	0.962034862	0.969541764
680	0.97268904	0.969419892	0.961479754	0.969121548
681	0.972365425	0.969034118	0.960930576	0.96870822
682	0.972047027	0.968653864	0.960387518	0.968301987
683	0.971733932	0.968279273	0.959850735	0.967903044
684	0.971426219	0.96791041	0.95932037	0.967511571
685	0.971123967	0.967547416	0.958796561	0.967127763
686	0.970827253	0.967190379	0.95827947	0.966751809
687	0.970536153	0.966839382	0.95776924	0.966383872
688	0.970250738	0.966494535	0.957265983	0.966024136
689	0.969971076	0.966155941	0.956769819	0.965672769
690	0.96969724	0.965823678	0.956280903	0.965329927
691	0.969429296	0.965497844	0.955799321	0.964995768
692	0.969167308	0.965178532	0.955325224	0.964670459
693	0.968911345	0.96486582	0.95485871	0.964354124
694	0.96866147	0.964559824	0.954399881	0.964046959
695	0.968417751	0.964260594	0.953948862	0.963749067
696	0.968180245	0.963968256	0.95350575	0.9634606
697	0.967949022	0.963682885	0.953070667	0.963181718
698	0.96772414	0.963404551	0.95264371	0.962912532
699	0.967505668	0.963133374	0.952225003	0.962653189
700	0.967293664	0.962869411	0.951814624	0.962403807
