# Supplementary material for: Recording animal-view videos of the natural world using a novel camera system and software package
Source: PLoS Biol. 2024 Jan 23;22(1):e3002444. doi: 10.1371/journal.pbio.3002444 (PMC10805291; doi:10.1371/journal.pbio.3002444)
Supplement: S1 Data — Numerical data underlying the plots in Figs 3, 5, 6, S1–S6, S10–S21, and S23. (ZIP) [file pbio.3002444.s056.zip › Figure S20/Figure S20B.csv]

Wavelength (nm)	A2 - ideal on FReD	A2 - sun on FReD	A2 - forest on FReD	A2 - lab on FReD
300	0.803401655	0.940300846	0.892481405	0.952769018
301	0.804301947	0.938566721	0.89051427	0.952874964
302	0.805477885	0.936908748	0.88878305	0.953011031
303	0.806917384	0.935350281	0.887300129	0.953179501
304	0.808608358	0.933913407	0.88607548	0.95338266
305	0.810538873	0.932618496	0.885116777	0.953622783
306	0.812697252	0.931483862	0.884429532	0.953902052
307	0.815072088	0.930525487	0.884017198	0.954222497
308	0.817652338	0.929756849	0.883881369	0.954585907
309	0.820427291	0.929188809	0.884021861	0.954993748
310	0.823386593	0.928829603	0.884436861	0.955447039
311	0.826520186	0.928684854	0.88512302	0.955946269
312	0.829818289	0.928757669	0.886075603	0.956491258
313	0.833271341	0.929048747	0.887288516	0.957081042
314	0.836869933	0.929556517	0.888754418	0.957713762
315	0.840604761	0.930277301	0.890464774	0.958386552
316	0.84446656	0.931205476	0.892409919	0.959095446
317	0.848446035	0.932333639	0.894579091	0.959835304
318	0.852533796	0.933652766	0.896960485	0.960599767
319	0.856720348	0.935152373	0.899541286	0.961381245
320	0.860995972	0.936820657	0.902307686	0.962170952
321	0.865350762	0.938644626	0.905244962	0.962958979
322	0.869774551	0.940610236	0.908337455	0.963734404
323	0.874256895	0.94270249	0.911568646	0.964485473
324	0.878787064	0.944905547	0.914921173	0.965199796
325	0.88335405	0.947202819	0.918376864	0.965864594
326	0.887946548	0.949577035	0.921916787	0.966466969
327	0.892552969	0.952010346	0.925521293	0.966994182
328	0.897161471	0.954484382	0.929170061	0.967433933
329	0.901759977	0.956980319	0.932842161	0.967774653
330	0.906336182	0.959478952	0.936516108	0.96800573
331	0.91087762	0.961960772	0.940169953	0.968117729
332	0.915371667	0.964406029	0.943781335	0.968102594
333	0.919805614	0.966794823	0.947327618	0.967953769
334	0.924166685	0.969107178	0.950785968	0.967666283
335	0.9284421	0.971323177	0.954133501	0.967236837
336	0.932619128	0.973423042	0.957347425	0.966663797
337	0.936685136	0.975387289	0.96040519	0.965947197
338	0.940627656	0.977196864	0.963284698	0.965088695
339	0.944434442	0.978833316	0.965964477	0.96409152
340	0.948093535	0.98027897	0.96842392	0.962960376
341	0.951593337	0.981517128	0.970643507	0.96170138
342	0.95492268	0.982532274	0.972605062	0.960321948
343	0.958070898	0.983310296	0.974292	0.958830677
344	0.961027906	0.983838708	0.975689588	0.957237251
345	0.963784272	0.984106873	0.976785204	0.955552296
346	0.966331297	0.984106227	0.977568578	0.953787273
347	0.968661094	0.98383048	0.978032027	0.951954347
348	0.970766658	0.983275815	0.978170659	0.950066228
349	0.972641947	0.982441045	0.977982554	0.948136073
350	0.974281947	0.981327756	0.977468903	0.946177309
351	0.975682742	0.9799404	0.976634107	0.944203498
352	0.976841579	0.978286342	0.975485827	0.942228241
353	0.977756921	0.976375883	0.974034978	0.940264952
354	0.978428497	0.974222202	0.972295678	0.938326811
355	0.978857346	0.971841264	0.970285117	0.936426577
356	0.979045853	0.969251668	0.968023403	0.934576503
357	0.978997769	0.966474449	0.965533315	0.93278818
358	0.978718228	0.963532826	0.962840035	0.931072473
359	0.978213753	0.960451903	0.95997082	0.929439431
360	0.977492245	0.957258348	0.956954631	0.927898179
361	0.976562963	0.953980001	0.953821737	0.926456886
362	0.975436498	0.950645529	0.950603304	0.925122724
363	0.974124723	0.94728401	0.947330953	0.923901801
364	0.972640737	0.943924511	0.944036327	0.922799212
365	0.970998798	0.940595745	0.940750664	0.921818982
366	0.969214228	0.937325625	0.9375044	0.920964099
367	0.967303328	0.934140967	0.934326762	0.920236573
368	0.965283258	0.931067134	0.931245437	0.919637443
369	0.963171919	0.928127764	0.928286264	0.919166838
370	0.960987807	0.92534449	0.925472952	0.918824062
371	0.958749879	0.922736784	0.922826878	0.918607616
372	0.956477375	0.920321786	0.920366945	0.918515309
373	0.954189671	0.91811419	0.918109438	0.918544319
374	0.951906089	0.916126168	0.916067956	0.918691274
375	0.949645724	0.914367396	0.914253425	0.918952316
376	0.947427253	0.912845024	0.912674109	0.91932319
377	0.945268767	0.911563788	0.911335707	0.919799315
378	0.94318758	0.910526063	0.910241415	0.920375853
379	0.941200063	0.909732007	0.90939207	0.92104775
380	0.939321479	0.909179698	0.908786335	0.921809847
381	0.937565833	0.908865292	0.908420836	0.922656862
382	0.935945745	0.908783221	0.908290364	0.923583509
383	0.934472338	0.90892633	0.9083881	0.924584467
384	0.933155142	0.909286122	0.908705747	0.925654488
385	0.932002026	0.909852923	0.909233804	0.926788353
386	0.931019171	0.910616068	0.909961705	0.927980943
387	0.930211035	0.911564099	0.910878039	0.929227257
388	0.929580392	0.912684889	0.911970739	0.930522391
389	0.929128331	0.913965907	0.913227205	0.931861587
390	0.928854335	0.915394272	0.914634517	0.93324022
391	0.928756385	0.91695696	0.916179563	0.934653811
392	0.928831017	0.918640905	0.917849174	0.936098035
393	0.929073469	0.920433126	0.91963023	0.937568719
394	0.929477801	0.922320842	0.921509788	0.939061847
395	0.930037029	0.924291534	0.92347517	0.940573552
396	0.930743282	0.926333059	0.925514058	0.942100131
397	0.931587939	0.928433698	0.927614547	0.943638043
398	0.932561773	0.930582204	0.929765205	0.945183894
399	0.933655111	0.932767875	0.931955144	0.946734462
400	0.934857954	0.934980566	0.934174032	0.948286664
401	0.93616011	0.937210715	0.936412147	0.949837586
402	0.937551333	0.939449383	0.938660372	0.951384468
403	0.9390214	0.941688236	0.940910239	0.952924701
404	0.940560248	0.943919574	0.943153902	0.954455813
405	0.942158016	0.946136305	0.94538416	0.955975507
406	0.943805163	0.948331972	0.947594448	0.957481605
407	0.945492504	0.950500702	0.949778805	0.958972092
408	0.947211268	0.952637206	0.95193189	0.960445077
409	0.948953138	0.954736795	0.954048939	0.961898823
410	0.950710282	0.956795288	0.956125746	0.963331707
411	0.952475372	0.958809058	0.958158642	0.96474225
412	0.954241603	0.960774956	0.960144465	0.966129086
413	0.956002682	0.962690311	0.96208053	0.967490982
414	0.95775285	0.964552904	0.963964603	0.96882681
415	0.959486853	0.966360912	0.965794866	0.970135554
416	0.961199945	0.968112922	0.967569885	0.971416314
417	0.962887863	0.969807856	0.969288573	0.972668282
418	0.964546814	0.971444978	0.970950187	0.973890758
419	0.966173457	0.973023849	0.972554261	0.975083123
420	0.967764869	0.974544305	0.974100601	0.976244857
421	0.96931853	0.976006425	0.975589248	0.977375513
422	0.970832296	0.977410519	0.977020465	0.978474731
423	0.972304376	0.978757084	0.978394694	0.979542225
424	0.973733299	0.980046797	0.979712541	0.980577773
425	0.975117902	0.981280483	0.980974758	0.981581229
426	0.976457292	0.982459105	0.982182222	0.982552502
427	0.977750834	0.983583733	0.983335913	0.983491563
428	0.978998118	0.984655534	0.984436893	0.984398444
429	0.980198952	0.985675755	0.985486305	0.985273225
430	0.981353321	0.98664571	0.986485347	0.986116041
431	0.98246139	0.987566755	0.987435262	0.986927069
432	0.983523467	0.988440291	0.988337331	0.987706537
433	0.984539999	0.989267749	0.989192858	0.98845472
434	0.985511551	0.990050569	0.990003171	0.989171924
435	0.986438792	0.990790211	0.990769598	0.989858506
436	0.987322479	0.991488129	0.991493479	0.990514854
437	0.988163451	0.992145777	0.992176147	0.991141394
438	0.988962611	0.9927646	0.992818933	0.991738589
439	0.989720923	0.993346024	0.993423157	0.992306927
440	0.990439397	0.993891461	0.993990123	0.992846935
441	0.991119081	0.994402302	0.994521126	0.993359163
442	0.991761059	0.994879911	0.995017441	0.993844192
443	0.992366437	0.995325631	0.995480328	0.994302625
444	0.992936343	0.995740776	0.995911027	0.994735093
445	0.99347192	0.996126632	0.996310761	0.995142245
446	0.993974319	0.996484456	0.996680736	0.995524751
447	0.994444698	0.99681548	0.997022137	0.9958833
448	0.99488422	0.997120904	0.997336138	0.996218601
449	0.995294044	0.997401905	0.997623892	0.996531373
450	0.995675327	0.997659626	0.997886539	0.996822353
451	0.996029223	0.997895187	0.998125204	0.997092288
452	0.996356876	0.998109684	0.998341	0.997341936
453	0.996659422	0.998304182	0.998535028	0.997572066
454	0.996937988	0.998479726	0.998708376	0.997783454
455	0.997193688	0.998637336	0.998862122	0.997976882
456	0.997427623	0.998778009	0.998997335	0.998153136
457	0.997640883	0.99890272	0.999115074	0.998313011
458	0.997834542	0.999012422	0.999216389	0.998457298
459	0.998009659	0.999108048	0.99930232	0.998586796
460	0.998167277	0.999190512	0.999373899	0.998702297
461	0.998308424	0.999260704	0.999432145	0.998804599
462	0.99843411	0.999319499	0.999478069	0.99889449
463	0.998545326	0.999367752	0.99951267	0.99897276
464	0.998643048	0.999406295	0.999536933	0.999040189
465	0.998728228	0.999435945	0.999551828	0.999097554
466	0.998801803	0.999457498	0.999558309	0.99914562
467	0.998864686	0.99947173	0.999557313	0.999185144
468	0.998917768	0.999479397	0.999549753	0.999216871
469	0.99896192	0.999481234	0.999536522	0.999241531
470	0.998997987	0.999477955	0.999518484	0.999259844
471	0.999026789	0.999470251	0.999496479	0.999272506
472	0.999049122	0.999458791	0.999471311	0.999280202
473	0.999065753	0.999444216	0.999443753	0.999283591
474	0.999077419	0.999427146	0.99941454	0.999283314
475	0.999084831	0.999408172	0.999384369	0.999279985
476	0.999088667	0.999387858	0.999353894	0.999274196
477	0.999089569	0.999366736	0.999323723	0.999266508
478	0.99908815	0.999345312	0.999294421	0.999257455
479	0.999084986	0.999324055	0.999266501	0.999247541
480	0.999080613	0.999303404	0.999240427	0.999237235
481	0.999075534	0.999283764	0.999216614	0.999226974
482	0.999070209	0.999265501	0.99919542	0.999217158
483	0.99906506	0.999248947	0.999177153	0.999208153
484	0.999060467	0.999234395	0.999162068	0.999200281
485	0.999056767	0.999222101	0.999150366	0.99919383
486	0.999054258	0.999212281	0.999142198	0.999189046
487	0.999053191	0.99920511	0.99913766	0.999186136
488	0.999053776	0.999200726	0.999136804	0.999185263
489	0.999056182	0.999199226	0.999139632	0.999186551
490	0.999060534	0.999200668	0.9991461	0.999190082
491	0.999066914	0.999205074	0.999156125	0.999195899
492	0.999075367	0.999212424	0.999169581	0.999204005
493	0.999085896	0.999222664	0.99918631	0.999214365
494	0.999098467	0.999235707	0.99920612	0.999226907
495	0.999113011	0.999251432	0.999228789	0.999241526
496	0.999129426	0.999269684	0.999254071	0.999258086
497	0.999147578	0.999290286	0.9992817	0.999276419
498	0.999167305	0.999313028	0.999311391	0.999296333
499	0.99918842	0.999337684	0.999342848	0.999317614
500	0.999210712	0.999364003	0.999375763	0.999340028
501	0.999233955	0.99939172	0.999409824	0.999363327
502	0.999257904	0.999420555	0.999444715	0.99938725
503	0.999282302	0.999450218	0.999480124	0.99941153
504	0.999306885	0.999480413	0.99951574	0.999435895
505	0.999331385	0.999510841	0.999551261	0.999460074
506	0.999355528	0.9995412	0.999586394	0.999483801
507	0.999379045	0.999571194	0.999620859	0.999506814
508	0.999401672	0.999600532	0.999654391	0.999528866
509	0.99942315	0.999628932	0.999686739	0.99954972
510	0.999443236	0.999656124	0.999717672	0.999569157
511	0.999461694	0.999681853	0.999746977	0.999586975
512	0.999478309	0.999705879	0.999774461	0.99960299
513	0.999492882	0.999727983	0.999799954	0.999617046
514	0.999505234	0.999747964	0.999823304	0.999629002
515	0.999515206	0.999765645	0.999844385	0.999638745
516	0.999522665	0.999780872	0.99986309	0.999646183
517	0.999527498	0.999793513	0.999879335	0.999651251
518	0.999529619	0.999803463	0.999893058	0.999653904
519	0.999528967	0.999810641	0.999904216	0.999654121
520	0.999525503	0.999814992	0.999912791	0.999651904
521	0.999519217	0.999816486	0.999918782	0.999647276
522	0.999510121	0.999815118	0.999922206	0.999640279
523	0.999498251	0.999810906	0.999923102	0.999630975
524	0.999483668	0.999803894	0.999921524	0.999619444
525	0.999466454	0.999794146	0.999917543	0.99960578
526	0.999446714	0.99978175	0.999911245	0.999590095
527	0.999424571	0.999766813	0.999902732	0.999572511
528	0.999400169	0.999749461	0.999892116	0.999553163
529	0.999373667	0.999729838	0.999879524	0.999532198
530	0.999345243	0.999708105	0.999865093	0.999509769
531	0.999315086	0.999684436	0.999848968	0.999486039
532	0.9992834	0.99965902	0.999831306	0.999461176
533	0.999250399	0.999632055	0.999812268	0.999435354
534	0.999216307	0.999603752	0.999792024	0.99940875
535	0.999181356	0.999574327	0.999770748	0.999381543
536	0.999145782	0.999544005	0.999748617	0.999353915
537	0.999109828	0.999513013	0.999725814	0.999326048
538	0.999073736	0.999481586	0.999702521	0.999298122
539	0.999037754	0.999449955	0.999678922	0.999270317
540	0.999002124	0.999418355	0.999655201	0.99924281
541	0.99896709	0.999387018	0.99963154	0.999215776
542	0.99893289	0.999356173	0.999608121	0.999189382
543	0.998899756	0.999326046	0.999585119	0.999163794
544	0.998867915	0.999296855	0.999562708	0.999139171
545	0.998837584	0.999268812	0.999541054	0.999115663
546	0.998808972	0.999242119	0.99952032	0.999093416
547	0.998782276	0.999216971	0.99950066	0.999072566
548	0.99875768	0.999193547	0.999482218	0.99905324
549	0.998735355	0.999172018	0.999465131	0.999035556
550	0.998715456	0.999152538	0.999449526	0.999019623
551	0.998698125	0.999135248	0.999435517	0.999005536
552	0.998683482	0.999120273	0.999423209	0.99899338
553	0.998671633	0.99910772	0.99941269	0.99898323
554	0.998662662	0.999097678	0.999404039	0.998975145
555	0.998656633	0.999090216	0.999397316	0.998969172
556	0.998653591	0.999085387	0.999392567	0.998965345
557	0.998653556	0.999083218	0.999389823	0.998963682
558	0.998656527	0.999083718	0.999389096	0.998964185
559	0.998662481	0.999086872	0.99939038	0.998966845
560	0.998671367	0.999092644	0.999393652	0.998971632
561	0.998683114	0.999100973	0.999398869	0.998978503
562	0.998697625	0.999111773	0.999405967	0.998987396
563	0.998714776	0.999124938	0.999414863	0.998998234
564	0.99873442	0.999140332	0.999425451	0.999010922
565	0.998756384	0.999157799	0.999437606	0.999025345
566	0.998780472	0.999177155	0.999451178	0.999041372
567	0.99880646	0.999198193	0.999465999	0.999058854
568	0.998834101	0.999220681	0.999481875	0.999077624
569	0.998863124	0.999244363	0.99949859	0.999097494
570	0.998893234	0.999268957	0.999515906	0.999118259
571	0.998924115	0.999294161	0.999533564	0.999139697
572	0.998955426	0.999319648	0.999551279	0.999161565
573	0.998986808	0.999345068	0.999568745	0.999183603
574	0.999017881	0.999370053	0.999585636	0.999205533
575	0.999048246	0.999394211	0.999601602	0.999227057
576	0.999077487	0.999417135	0.999616273	0.999247864
577	0.999105172	0.999438398	0.999629257	0.999267621
578	0.999130857	0.999457557	0.999640145	0.999285982
579	0.999154083	0.999474153	0.999648508	0.999302583
580	0.99917438	0.999487715	0.999653899	0.999317046
581	0.999191272	0.999497762	0.999655852	0.999328977
582	0.999204274	0.9995038	0.99965389	0.99933797
583	0.999212897	0.999505329	0.999647519	0.999343605
584	0.999216648	0.999501843	0.999636233	0.999345451
585	0.999215034	0.999492833	0.999619512	0.999343067
586	0.999207565	0.999477785	0.999596831	0.999336002
587	0.999193753	0.999456189	0.999567654	0.999323797
588	0.999173115	0.999427535	0.99953144	0.999305986
589	0.999145178	0.99939132	0.999487644	0.999282098
590	0.999109479	0.999347044	0.999435717	0.999251659
591	0.999065564	0.99929422	0.999375112	0.999214192
592	0.999012997	0.999232371	0.999305283	0.999169219
593	0.998951356	0.999161031	0.99922569	0.999116266
594	0.998880237	0.999079753	0.999135794	0.99905486
595	0.998799255	0.998988103	0.999035072	0.998984532
596	0.99870805	0.998885668	0.998923006	0.998904821
597	0.998606279	0.998772058	0.998799093	0.998815275
598	0.998493629	0.998646903	0.998662845	0.998715452
599	0.998369809	0.998509857	0.998513792	0.998604921
600	0.998234557	0.998360601	0.998351481	0.99848327
601	0.998087636	0.998198845	0.998175484	0.998350096
602	0.99792884	0.998024321	0.997985393	0.998205018
603	0.997757993	0.997836801	0.997780826	0.998047678
604	0.997574947	0.997636075	0.997561427	0.997877734
605	0.997379586	0.997421974	0.997326872	0.997694871
606	0.997171823	0.997194355	0.997076866	0.997498798
607	0.996951604	0.99695311	0.996811142	0.997289251
608	0.996718905	0.996698166	0.996529465	0.997065995
609	0.996473734	0.99642948	0.996231643	0.996828825
610	0.996216127	0.996147043	0.995917507	0.996577566
611	0.995946154	0.995850876	0.995586933	0.996312078
612	0.995663913	0.995541042	0.995239822	0.996032249
613	0.99536953	0.995217631	0.994876122	0.99573801
614	0.995063164	0.994880759	0.994495821	0.995429324
615	0.994744998	0.994530591	0.994098926	0.995106188
616	0.994415246	0.994167307	0.993685504	0.994768643
617	0.994074145	0.99379113	0.993255634	0.994416756
618	0.99372196	0.993402302	0.992809462	0.994050645
619	0.993358981	0.993001102	0.992347146	0.99367046
620	0.99298552	0.99258784	0.991868888	0.993276384
621	0.992601913	0.992162847	0.991374926	0.992868657
622	0.992208519	0.991726479	0.990865538	0.992447536
623	0.991805715	0.99127913	0.990341034	0.992013329
624	0.991393899	0.990821196	0.98980175	0.99156637
625	0.990973486	0.990353115	0.989248069	0.991107041
626	0.990544911	0.989875356	0.988680383	0.990635753
627	0.990108622	0.98938837	0.988099142	0.990152953
628	0.989665085	0.988892661	0.987504811	0.989659127
629	0.989214776	0.98838875	0.986897881	0.989154781
630	0.988758187	0.987877158	0.986278879	0.988640469
631	0.988295821	0.987358424	0.985648358	0.988116757
632	0.987828188	0.986833126	0.985006876	0.987584258
633	0.987355812	0.98630181	0.98435505	0.987043579
634	0.986879222	0.98576508	0.983693491	0.986495392
635	0.986398953	0.985223526	0.98302284	0.985940362
636	0.985915546	0.984677741	0.982343758	0.98537918
637	0.98542955	0.984128331	0.98165693	0.984812569
638	0.984941511	0.983575928	0.980963042	0.984241258
639	0.984451983	0.983021142	0.980262797	0.983665981
640	0.983961518	0.982464585	0.979556941	0.983087497
641	0.983470668	0.9819069	0.978846202	0.982506571
642	0.982979984	0.981348701	0.978131319	0.981923981
643	0.982490015	0.980790617	0.977413043	0.981340492
644	0.982001308	0.980233266	0.976692158	0.980756909
645	0.981514401	0.979677268	0.975969415	0.980173982
646	0.981029834	0.979123241	0.975245605	0.979592515
647	0.980548132	0.978571797	0.974521481	0.979013282
648	0.980069819	0.978023541	0.973797832	0.978437047
649	0.979595407	0.977479054	0.973075441	0.977864583
650	0.979125403	0.976938919	0.972355072	0.977296634
651	0.9786603	0.976403738	0.971637501	0.97673396
652	0.978200581	0.975874049	0.970923494	0.97617728
653	0.977746717	0.975350412	0.97021381	0.975627322
654	0.977299169	0.974833384	0.969509195	0.975084778
655	0.976858382	0.974323461	0.968810405	0.974550339
656	0.976424788	0.973821172	0.968118142	0.974024664
657	0.975998804	0.973327021	0.967433142	0.973508402
658	0.975580835	0.972841482	0.966756117	0.973002172
659	0.975171265	0.972365012	0.96608774	0.972506592
660	0.974770466	0.971898055	0.965428688	0.972022208
661	0.974378793	0.971441055	0.964779605	0.971549601
662	0.973996582	0.970994414	0.96414114	0.971089289
663	0.973624157	0.970558531	0.963513891	0.970641766
664	0.973261817	0.970133766	0.962898484	0.970207524
665	0.972909851	0.969720489	0.962295445	0.969786993
666	0.972568524	0.969319015	0.961705358	0.969380604
667	0.972238086	0.96892967	0.961128749	0.968988734
668	0.971918771	0.968552758	0.960566084	0.968611769
669	0.971610788	0.968188548	0.960017879	0.968250036
670	0.971314335	0.967837286	0.959484572	0.967903851
671	0.971029591	0.967499194	0.958966575	0.96757347
672	0.970756713	0.967174516	0.958464311	0.967259169
673	0.970495846	0.96686345	0.957978148	0.966961146
674	0.970247111	0.966566138	0.95750841	0.966679615
675	0.970010619	0.966282751	0.957055457	0.966414743
676	0.969786458	0.966013434	0.95661955	0.966166648
677	0.969574704	0.96575829	0.956200959	0.965935469
678	0.969375415	0.965517424	0.955799954	0.965721288
679	0.96918863	0.965290921	0.955416723	0.965524145
680	0.969014375	0.965078837	0.955051479	0.965344087
681	0.968852665	0.964881215	0.954704381	0.965181113
682	0.968703491	0.964698089	0.954375556	0.965035219
683	0.96856684	0.964529457	0.954065149	0.964906359
684	0.968442681	0.964375332	0.953773216	0.964794469
685	0.968330965	0.964235673	0.953499868	0.964699486
686	0.968231636	0.964110457	0.953245125	0.964621265
687	0.968144626	0.963999626	0.95300904	0.964559693
688	0.96806985	0.963903113	0.952791604	0.964514646
689	0.968007222	0.96382084	0.952592823	0.964485948
690	0.967956633	0.963752716	0.952412649	0.964473392
691	0.967917971	0.963698655	0.95225104	0.96447678
692	0.967891112	0.963658493	0.952107922	0.96449591
693	0.967875929	0.963632159	0.951983216	0.964530549
694	0.967872275	0.963619471	0.951876851	0.96458043
695	0.967880003	0.963620309	0.951788673	0.964645296
696	0.967898959	0.963634492	0.951718575	0.964724864
697	0.967928979	0.963661871	0.951666436	0.964818849
698	0.967969894	0.963702254	0.951632074	0.964926952
699	0.968021527	0.963755476	0.951615345	0.965048855
700	0.9680837	0.963821323	0.951616091	0.96518423
