# Supplementary material for: Recording animal-view videos of the natural world using a novel camera system and software package
Source: PLoS Biol. 2024 Jan 23;22(1):e3002444. doi: 10.1371/journal.pbio.3002444 (PMC10805291; doi:10.1371/journal.pbio.3002444)
Supplement: S1 Data — Numerical data underlying the plots in Figs 3, 5, 6, S1–S6, S10–S21, and S23. (ZIP) [file pbio.3002444.s056.zip › Figure S21/Figure S21.csv]

Photoreceptor Sensitivity Peak (nm)	Reflectance Peak (nm)	Full-Width Half-Maximum (nm)	Absolute Error
300	300	10	0.016827541542307055
300	310	10	0.013710114318678088
300	320	10	0.008363249503732254
300	330	10	0.002942356318197469
300	340	10	0.0008292215772220646
300	350	10	0.0046473104723807135
300	360	10	0.006004638741310884
300	370	10	0.005819061696850027
300	380	10	0.0031245895110636485
300	390	10	0.0001918342169829818
300	400	10	1.2782320614813951e-06
300	410	10	4.471387623747318e-06
300	420	10	8.196604805109932e-05
300	430	10	0.00028594812306502085
300	440	10	0.00046651187176210767
300	450	10	0.0005048140903939921
300	460	10	0.000461406176894243
300	470	10	0.00037552040749900644
300	480	10	0.00026898231836232806
300	490	10	0.00015400032869487446
300	500	10	5.90131820397309e-06
300	510	10	0.00016315533537896427
300	520	10	0.0002971033042770455
300	530	10	0.00036529336972922904
300	540	10	0.00038490298433109017
300	550	10	0.0003765974606780791
300	560	10	0.00034912603906992216
300	570	10	0.00029876269129474676
300	580	10	0.00022272101373445018
300	590	10	0.00014345543380396173
300	600	10	8.356678981102957e-05
300	610	10	3.837786538590304e-05
300	620	10	1.4136863777342077e-05
300	630	10	4.329170122036655e-06
300	640	10	4.972551910947652e-07
300	650	10	1.9488309206061161e-07
300	660	10	7.359178197739173e-07
300	670	10	2.9408829716620213e-06
300	680	10	4.69204048403443e-06
300	690	10	5.472748844044117e-06
310	300	10	0.016068195512652626
310	310	10	0.015409571083975147
310	320	10	0.01297674359470487
310	330	10	0.007996542182598895
310	340	10	0.0010443993463700283
310	350	10	0.006311174744444712
310	360	10	0.00890311695518705
310	370	10	0.008745091980897986
310	380	10	0.004705879844298826
310	390	10	0.00028749267847094845
310	400	10	1.2607219803655199e-06
310	410	10	6.063244535599771e-06
310	420	10	0.00011353860450847303
310	430	10	0.000397355470588721
310	440	10	0.0006493484883763461
310	450	10	0.0007043153517205886
310	460	10	0.0006469426020288316
310	470	10	0.0005317004127451015
310	480	10	0.00038636174596370665
310	490	10	0.0002294510472136937
310	500	10	2.9036342227682236e-05
310	510	10	0.00019979891716005358
310	520	10	0.0003829098160074517
310	530	10	0.0004769560208011752
310	540	10	0.0005040470834570971
310	550	10	0.0004935625090737495
310	560	10	0.00045832296821380085
310	570	10	0.00039406746598432074
310	580	10	0.0003022172306337413
310	590	10	0.00020557470274831398
310	600	10	0.0001263964997051055
310	610	10	6.439587726252916e-05
310	620	10	3.003364770497138e-05
310	630	10	1.4883602046929001e-05
310	640	10	7.82573999575188e-06
310	650	10	5.339448798732499e-06
310	660	10	5.135731199744312e-06
310	670	10	6.83273964841906e-06
310	680	10	7.788596132600409e-06
310	690	10	8.206510226457603e-06
320	300	10	0.01393927464262585
320	310	10	0.01462886123090188
320	320	10	0.014296509451540096
320	330	10	0.011965274599990736
320	340	10	0.005212656570016629
320	350	10	0.005876196518239433
320	360	10	0.011053769296949895
320	370	10	0.011496815751473486
320	380	10	0.006252123037705176
320	390	10	0.0003743642465318343
320	400	10	9.981879615182803e-07
320	410	10	7.4708991326119895e-06
320	420	10	0.0001368150514303007
320	430	10	0.0004799737163230743
320	440	10	0.0007850194013344168
320	450	10	0.0008525619123300724
320	460	10	0.0007855728607604383
320	470	10	0.0006498612456607373
320	480	10	0.00047638461462278994
320	490	10	0.0002892886778161221
320	500	10	5.199513846770051e-05
320	510	10	0.0002190316233617974
320	520	10	0.00043691699002257144
320	530	10	0.0005496388187869466
320	540	10	0.0005829626294496578
320	550	10	0.0005715229091761989
320	560	10	0.0005312849044842144
320	570	10	0.0004575918899141959
320	580	10	0.00035312985890425017
320	590	10	0.00024271227025919086
320	600	10	0.00015076072308133607
320	610	10	7.817813023461989e-05
320	620	10	3.814422826583385e-05
320	630	10	2.025077142611758e-05
320	640	10	1.1548510281683084e-05
320	650	10	8.417928119168614e-06
320	660	10	7.86544726170593e-06
320	670	10	9.563262274504033e-06
320	680	10	1.0391751302672604e-05
320	690	10	1.075995131991235e-05
330	300	10	0.011386566141886151
330	310	10	0.012721303431893332
330	320	10	0.013439781301507607
330	330	10	0.012874700141577376
330	340	10	0.008024849309717473
330	350	10	0.0034802212757706914
330	360	10	0.010924442040050192
330	370	10	0.013222760230419805
330	380	10	0.007487929961209216
330	390	10	0.0004008043619688161
330	400	10	1.6343093764379056e-05
330	410	10	1.0886759095509568e-05
330	420	10	0.00014774379606737284
330	430	10	0.0005176831789857944
330	440	10	0.0008465338487664996
330	450	10	0.0009195124959137929
330	460	10	0.0008482934222761253
330	470	10	0.0007038985963444388
330	480	10	0.000517407299163168
330	490	10	0.0003169889427652999
330	500	10	6.421540514480508e-05
330	510	10	0.00022478008491177227
330	520	10	0.00045681049949588724
330	530	10	0.000577534350563629
330	540	10	0.0006149961106272064
330	550	10	0.0006036786058523972
330	560	10	0.0005612418936068554
330	570	10	0.0004825975848609703
330	580	10	0.00036589272741314685
330	590	10	0.00024274232950526807
330	600	10	0.00014600953056608055
330	610	10	7.141120517138459e-05
330	620	10	3.222532150546694e-05
330	630	10	1.573456598661056e-05
330	640	10	8.147780877134891e-06
330	650	10	6.46612025842086e-06
330	660	10	7.126512731722509e-06
330	670	10	9.945358563526495e-06
330	680	10	1.2016453140843011e-05
330	690	10	1.2963879233749703e-05
340	300	10	0.008962457789396276
340	310	10	0.010481258100528969
340	320	10	0.011637252656363273
340	330	10	0.01187327422429821
340	340	10	0.008124988644834508
340	350	10	0.002454655390348389
340	360	10	0.009131666792768944
340	370	10	0.012525947894730759
340	380	10	0.007508615809654657
340	390	10	9.963100385693266e-05
340	400	10	0.00011123170989806943
340	410	10	3.117110477869732e-05
340	420	10	0.00013728444974541186
340	430	10	0.0004679949399412285
340	440	10	0.0007638428311181292
340	450	10	0.0008295833592661946
340	460	10	0.0007657011887714999
340	470	10	0.0006360667996238676
340	480	10	0.0004661729944608791
340	490	10	0.0002856310450856173
340	500	10	5.952064784920241e-05
340	510	10	0.00020045190651302115
340	520	10	0.00040855615713457843
340	530	10	0.0005175780875277014
340	540	10	0.0005527906954284001
340	550	10	0.0005419699921855691
340	560	10	0.0005032677688073789
340	570	10	0.00043260534075888836
340	580	10	0.00032539175848409803
340	590	10	0.0002118511386090207
340	600	10	0.0001253856679727511
340	610	10	5.946432120289809e-05
340	620	10	2.6860888505775963e-05
340	630	10	1.377342357565791e-05
340	640	10	7.696152294742151e-06
340	650	10	7.283729967974637e-06
340	660	10	8.51926105705796e-06
340	670	10	1.1494382867073125e-05
340	680	10	1.387255462976127e-05
340	690	10	1.4946626209640093e-05
350	300	10	0.006941462596106754
350	310	10	0.008358417695254843
350	320	10	0.009586964656860889
350	330	10	0.010068931003628195
350	340	10	0.0066537751873842485
350	350	10	0.0035403873542356537
350	360	10	0.008607500472898703
350	370	10	0.010556121153736865
350	380	10	0.005302257965591042
350	390	10	0.0014112968139100338
350	400	10	0.0006214624805422477
350	410	10	0.0001611993409589612
350	420	10	0.00011588873136132632
350	430	10	0.00029129025333547693
350	440	10	0.0004644550609266424
350	450	10	0.0005032427483708616
350	460	10	0.0004637287730784601
350	470	10	0.00038310820253275544
350	480	10	0.0002735065111565604
350	490	10	0.0001622181239274121
350	500	10	2.494109560577777e-05
350	510	10	0.00013740500523135203
350	520	10	0.0002668618928004833
350	530	10	0.00033559377731628054
350	540	10	0.0003571709004745175
350	550	10	0.0003455470994579834
350	560	10	0.0003188110900471671
350	570	10	0.0002770175255379634
350	580	10	0.00022419479315933505
350	590	10	0.00016557880602286758
350	600	10	0.00011023438478619785
350	610	10	6.39949676599416e-05
350	620	10	4.133977390515379e-05
350	630	10	3.035888244238104e-05
350	640	10	2.297285032350911e-05
350	650	10	2.069206756240799e-05
350	660	10	1.9104907005849826e-05
350	670	10	1.8720597897450947e-05
350	680	10	1.760344796654741e-05
350	690	10	1.6999205850454366e-05
360	300	10	0.005391169781050261
360	310	10	0.00657731214739122
360	320	10	0.007670993572741065
360	330	10	0.008093579679313803
360	340	10	0.004617469724679024
360	350	10	0.00561130639919547
360	360	10	0.009629384388792517
360	370	10	0.00973533029153098
360	380	10	0.002469392698505603
360	390	10	0.0046614661654877185
360	400	10	0.002433007541581882
360	410	10	0.0008171304839031794
360	420	10	0.00020582104566939895
360	430	10	8.018441028665306e-06
360	440	10	9.36821182948782e-05
360	450	10	0.00011324630037402157
360	460	10	0.00011074024545869506
360	470	10	0.00010358612849407837
360	480	10	0.00010156478346171318
360	490	10	8.484299426256349e-05
360	500	10	6.0505798612295825e-05
360	510	10	4.58092751407371e-05
360	520	10	3.325662187042587e-05
360	530	10	2.7960527827395696e-05
360	540	10	2.029358803442614e-05
360	550	10	3.853380856013247e-06
360	560	10	2.9048846014081215e-06
360	570	10	8.613960691882188e-06
360	580	10	7.102418192186675e-05
360	590	10	0.0001282919902093206
360	600	10	0.00012606463954389864
360	610	10	0.00010764792931556325
360	620	10	9.429997061721689e-05
360	630	10	8.034166249054922e-05
360	640	10	6.561935925565268e-05
360	650	10	5.552372198339379e-05
360	660	10	4.5232735811837557e-05
360	670	10	3.576332254683135e-05
360	680	10	2.479754270034287e-05
360	690	10	1.9494201041943835e-05
370	300	10	0.004256943067400832
370	310	10	0.005197206961924449
370	320	10	0.006075362188891755
370	330	10	0.006293402673502299
370	340	10	0.0026210673012814845
370	350	10	0.007707883822379493
370	360	10	0.011163307954449624
370	370	10	0.01003249477540625
370	380	10	0.0009093526762367615
370	390	10	0.007811808589501284
370	400	10	0.005615457587410676
370	410	10	0.002803678931578527
370	420	10	0.0008927227702705607
370	430	10	0.00026448584181738204
370	440	10	0.0008794266511035373
370	450	10	0.0010305956221641557
370	460	10	0.00098134233432123
370	470	10	0.0008533671564372715
370	480	10	0.0006896646501705271
370	490	10	0.0004858779005289596
370	500	10	0.00022887391598278234
370	510	10	3.93063459044819e-05
370	520	10	0.00025637379923381987
370	530	10	0.00037017635447724004
370	540	10	0.0004249862446706602
370	550	10	0.00045355596548837183
370	560	10	0.000435882876668494
370	570	10	0.00035024631474151206
370	580	10	0.00011316965310800865
370	590	10	0.00011937910184268019
370	600	10	0.00018770485051587053
370	610	10	0.00020070400214463815
370	620	10	0.0001926452066628752
370	630	10	0.00016858109799509704
370	640	10	0.00013923343975400274
370	650	10	0.00011441294448192755
370	660	10	8.883933205403064e-05
370	670	10	6.401056258845792e-05
370	680	10	3.610129645576938e-05
370	690	10	2.269211240837817e-05
380	300	10	0.0034404728397654373
380	310	10	0.004176278421385535
380	320	10	0.004847548423229631
380	330	10	0.004834472606103053
380	340	10	0.0009991567646515861
380	350	10	0.00925523020116562
380	360	10	0.012411233317551253
380	370	10	0.010628640156580688
380	380	10	0.0005220797859955602
380	390	10	0.009445790654739473
380	400	10	0.008387610975429748
380	410	10	0.005770204969352512
380	420	10	0.0028082189845434467
380	430	10	6.859501826741608e-05
380	440	10	0.0016376450963375062
380	450	10	0.002148201185093592
380	460	10	0.0021081934686010798
380	470	10	0.0018540738177086355
380	480	10	0.001494137035627174
380	490	10	0.001056687105144763
380	500	10	0.0005130466098727331
380	510	10	6.568277739741336e-05
380	520	10	0.0005373345262044747
380	530	10	0.0007890213327733927
380	540	10	0.0009075172593190191
380	550	10	0.0009580259477986796
380	560	10	0.0009178255067567191
380	570	10	0.0007489304563633913
380	580	10	0.00030263643508731975
380	590	10	0.0001398684997522774
380	600	10	0.000286325759951401
380	610	10	0.0003301143907280162
380	620	10	0.0003228241020984395
380	630	10	0.0002831297570364469
380	640	10	0.0002340832094702242
380	650	10	0.0001898184986005878
380	660	10	0.0001445977851250968
380	670	10	0.00010022798386365918
380	680	10	5.0492387489114495e-05
380	690	10	2.6560903930189143e-05
390	300	10	0.002847709846519785
390	310	10	0.003433561939755489
390	320	10	0.003949227176407294
390	330	10	0.00375451857344878
390	340	10	0.00011336827800318208
390	350	10	0.010014956379726766
390	360	10	0.012985745981636014
390	370	10	0.010982124968573065
390	380	10	0.0007398689625884233
390	390	10	0.009688857536967594
390	400	10	0.009790927719188968
390	410	10	0.008170580386070596
390	420	10	0.0053142795848415605
390	430	10	0.0014199084298104226
390	440	10	0.0017675443446783325
390	450	10	0.0031018599181276583
390	460	10	0.003309938853502043
390	470	10	0.0030118474348800567
390	480	10	0.002463842829286829
390	490	10	0.0017746632525556983
390	500	10	0.0009207468950401567
390	510	10	6.1970683010916765e-06
390	520	10	0.0007473314213643825
390	530	10	0.0011551269902633934
390	540	10	0.0013487030885712913
390	550	10	0.0014311103866033019
390	560	10	0.0013762280162641814
390	570	10	0.0011289652668740218
390	580	10	0.00047362469727411574
390	590	10	0.00017902398079320948
390	600	10	0.000399910793605577
390	610	10	0.0004706245086788941
390	620	10	0.0004609559431045913
390	630	10	0.00040366450278327007
390	640	10	0.0003337753371544254
390	650	10	0.0002690748966747607
390	660	10	0.00020344568547613927
390	670	10	0.00013872709414019418
390	680	10	6.598349483457349e-05
390	690	10	3.0827621487827694e-05
400	300	10	0.0024066819318039777
400	310	10	0.002889138020990867
400	320	10	0.0033068964713094174
400	330	10	0.0030099648775655996
400	340	10	0.0007275104645317505
400	350	10	0.00999771944661363
400	360	10	0.012817092394181252
400	370	10	0.010882870345921034
400	380	10	0.0011521426195202147
400	390	10	0.009020561442432955
400	400	10	0.009959856506225337
400	410	10	0.00937407673881091
400	420	10	0.007195977232685171
400	430	10	0.003066845384428379
400	440	10	0.0010342953186389184
400	450	10	0.0033129353185412597
400	460	10	0.004157919110697857
400	470	10	0.004089900434164221
400	480	10	0.003471797496671021
400	490	10	0.0025713695974564255
400	500	10	0.0014268228558277237
400	510	10	0.00018985080387435836
400	520	10	0.0008443914566025977
400	530	10	0.001411645390307076
400	540	10	0.0016839643139901714
400	550	10	0.0018058985589677137
400	560	10	0.0017479881413530666
400	570	10	0.0014396677972023041
400	580	10	0.0006097986261107925
400	590	10	0.0002190387027213452
400	600	10	0.0005009394293509036
400	610	10	0.0005930526488343187
400	620	10	0.0005804288890368339
400	630	10	0.0005078614444576867
400	640	10	0.0004203557493660819
400	650	10	0.0003383061969841312
400	660	10	0.000255372357510841
400	670	10	0.00017311487508773555
400	680	10	8.023019659508694e-05
400	690	10	3.505939702671003e-05
410	300	10	0.0020681501431560377
410	310	10	0.002480446663102099
410	320	10	0.0028464853673290523
410	330	10	0.0025227114636518265
410	340	10	0.0009378269708586314
410	350	10	0.009354361995103647
410	360	10	0.012010935610899602
410	370	10	0.01032373121948195
410	380	10	0.0015302286271714292
410	390	10	0.0078725998090287
410	400	10	0.009287921735515084
410	410	10	0.009492448442249167
410	420	10	0.008045567731658928
410	430	10	0.004150863742687836
410	440	10	0.00010708774844947911
410	450	10	0.00274568579177855
410	460	10	0.004187425667348806
410	470	10	0.004660428065034623
410	480	10	0.004263030109475959
410	490	10	0.0033152174026892236
410	500	10	0.0019719611523986635
410	510	10	0.00047361592497008787
410	520	10	0.0008086632860139137
410	530	10	0.0015223912287431673
410	540	10	0.0018684086482213618
410	550	10	0.0020336946114799174
410	560	10	0.0019861287091078278
410	570	10	0.0016434471198766194
410	580	10	0.0007023205706299
410	590	10	0.0002401452308988899
410	600	10	0.0005624867183160441
410	610	10	0.0006701235654171618
410	620	10	0.0006569330716222071
410	630	10	0.0005755179402936654
410	640	10	0.00047760603348525265
410	650	10	0.0003849710330288212
410	660	10	0.0002912759331754741
410	670	10	0.00019750852630966127
410	680	10	9.10026519845256e-05
410	690	10	3.877374691174834e-05
420	300	10	0.0018001996862281214
420	310	10	0.002163842729286455
420	320	10	0.0025086481687561103
420	330	10	0.0022135136708280726
420	340	10	0.0008664788776054293
420	350	10	0.008286840669483235
420	360	10	0.010744239585765258
420	370	10	0.009388257857557536
420	380	10	0.001765783579184269
420	390	10	0.0065564333301776825
420	400	10	0.008155170068467965
420	410	10	0.008849500806293126
420	420	10	0.00795945810603433
420	430	10	0.0044209246616417185
420	440	10	0.0004281242082909706
420	450	10	0.00198564138023525
420	460	10	0.0035251693221883176
420	470	10	0.004418211312433627
420	480	10	0.004464469283507063
420	490	10	0.0037610346482095194
420	500	10	0.0024350560771629268
420	510	10	0.0008124372066199384
420	520	10	0.0006434687787639954
420	530	10	0.001471082476903914
420	540	10	0.001876348377194514
420	550	10	0.0020843478919948862
420	560	10	0.0020605360550410914
420	570	10	0.0017159487158094932
420	580	10	0.0007459691245973555
420	590	10	0.00022844279475449285
420	600	10	0.0005659975631920882
420	610	10	0.0006831599986439235
420	620	10	0.0006738620827190648
420	630	10	0.0005928229858447596
420	640	10	0.0004943952705833894
420	650	10	0.0004004179624364518
420	660	10	0.0003048241774897074
420	670	10	0.000207773058421884
420	680	10	9.668691404152867e-05
420	690	10	4.158034671737811e-05
430	300	10	0.001582440681750187
430	310	10	0.0019104842204301707
430	320	10	0.0022511703950462494
430	330	10	0.0020175769385779073
430	340	10	0.000628697368726719
430	350	10	0.0069959167280258545
430	360	10	0.009212540211938463
430	370	10	0.008198500943920656
430	380	10	0.0018229347226906643
430	390	10	0.005274401803677165
430	400	10	0.006847268128032666
430	410	10	0.0077783892126011825
430	420	10	0.007220390406386363
430	430	10	0.003975825118637129
430	440	10	0.00039677108818387055
430	450	10	0.001466970176134971
430	460	10	0.0026663583331046747
430	470	10	0.0035846706128125844
430	480	10	0.003925700938863087
430	490	10	0.00361729087309731
430	500	10	0.002594934767730025
430	510	10	0.00109476505280126
430	520	10	0.00038794128007721906
430	530	10	0.001262423694251159
430	540	10	0.0016979466044847735
430	550	10	0.0019417837557601171
430	560	10	0.0019535622306268794
430	570	10	0.001642053921201595
430	580	10	0.0007349581057313603
430	590	10	0.00018016760486989
430	600	10	0.0005047190622909767
430	610	10	0.0006245836204847703
430	620	10	0.0006240842224535518
430	630	10	0.0005536562804108904
430	640	10	0.0004656680182233196
430	650	10	0.0003806286899556832
430	660	10	0.0002930088922266876
430	670	10	0.00020191709665603528
430	680	10	9.647356360506435e-05
430	690	10	4.3262282842623265e-05
440	300	10	0.0014016082810687028
440	310	10	0.001701486335482031
440	320	10	0.002045838469515801
440	330	10	0.0018876558429927123
440	340	10	0.00031840369095641023
440	350	10	0.005656437280115778
440	360	10	0.007603454342337935
440	370	10	0.006893671824156879
440	380	10	0.0017158946205353565
440	390	10	0.004147083353299882
440	400	10	0.005555678639454349
440	410	10	0.006537341704984671
440	420	10	0.0061316394398788256
440	430	10	0.0030797448817193856
440	440	10	0.00011310491982906637
440	450	10	0.0013480435386662663
440	460	10	0.001962610390943232
440	470	10	0.002570679640171462
440	480	10	0.002902519604625566
440	490	10	0.002851334842240828
440	500	10	0.0022455281713733913
440	510	10	0.0011291511565188284
440	520	10	0.00014803026627147406
440	530	10	0.0009375573943539574
440	540	10	0.00134224375111171
440	550	10	0.0016013467560356182
440	560	10	0.001655509003751708
440	570	10	0.0014113423975074583
440	580	10	0.0006593162416900422
440	590	10	0.00010414542319646654
440	600	10	0.0003851788553255638
440	610	10	0.0004986340297699073
440	620	10	0.0005102130614460054
440	630	10	0.00045966874959468986
440	640	10	0.0003924563784536477
440	650	10	0.0003262027807920324
440	660	10	0.00025613830370237563
440	670	10	0.00018011203504462187
440	680	10	9.03891835247641e-05
440	690	10	4.3809526962266365e-05
450	300	10	0.0012487244007498126
450	310	10	0.00152422952697929
450	320	10	0.0018743424950467776
450	330	10	0.0017917417287464333
450	340	10	4.6895448553275175e-06
450	350	10	0.0044049136663994945
450	360	10	0.006076394106777687
450	370	10	0.005609831968559224
450	380	10	0.0014922952022268553
450	390	10	0.0032322963241499273
450	400	10	0.004399259862658936
450	410	10	0.005303342887274237
450	420	10	0.004932844381857249
450	430	10	0.002016734298186049
450	440	10	0.0008654578925039458
450	450	10	0.001571134127294236
450	460	10	0.001576091417749467
450	470	10	0.001684392537094675
450	480	10	0.0017418003439089438
450	490	10	0.0017161097095750423
450	500	10	0.0014286633314061986
450	510	10	0.0007827279046144424
450	520	10	8.692617541602131e-05
450	530	10	0.0006047720539591932
450	540	10	0.000861809135282107
450	550	10	0.0010830784814432363
450	560	10	0.0011711291803459703
450	570	10	0.0010213038900034647
450	580	10	0.0005060629840203548
450	590	10	2.1912709789499406e-05
450	600	10	0.00022772521424651625
450	610	10	0.00032201715604662616
450	620	10	0.00034521887009010213
450	630	10	0.0003207981746784346
450	640	10	0.000282289654434078
450	650	10	0.00024266774136380115
450	660	10	0.00019805270467487457
450	670	10	0.00014482350230512906
450	680	10	7.933713745820754e-05
450	690	10	4.3419564848951526e-05
460	300	10	0.0011174368730265615
460	310	10	0.0013700440793262536
460	320	10	0.0017249713978022957
460	330	10	0.0017095187090658231
460	340	10	0.0002669984351919997
460	350	10	0.00333409609696618
460	360	10	0.004747799331645247
460	370	10	0.0044589759932639975
460	380	10	0.0012137463521968267
460	390	10	0.0025399758605306466
460	400	10	0.0034401948768028397
460	410	10	0.004189180529217663
460	420	10	0.0037888388230218136
460	430	10	0.0010061517667349414
460	440	10	0.0016134065468052404
460	450	10	0.0019476712445469484
460	460	10	0.0014841066813096934
460	470	10	0.0010977940012034133
460	480	10	0.0007305150705779005
460	490	10	0.0005132515425212434
460	500	10	0.00037499325852937294
460	510	10	0.00013027175463632993
460	520	10	0.00028913253037320965
460	530	10	0.0004105008361208394
460	540	10	0.0003776542988490945
460	550	10	0.0004601458575032505
460	560	10	0.0005386190869838017
460	570	10	0.0004887988388596534
460	580	10	0.0002666992835039109
460	590	10	3.7637322169588464e-05
460	600	10	6.292454174376923e-05
460	610	10	0.00012163412861296625
460	620	10	0.00015102442134075917
460	630	10	0.0001543479738502064
460	640	10	0.00014855460854916173
460	650	10	0.00014003707516252703
460	660	10	0.0001258145886974423
460	670	10	0.00010058841941639223
460	680	10	6.499204744713894e-05
460	690	10	4.244951297853227e-05
470	300	10	0.0010030874348442528
470	310	10	0.0012328670885274446
470	320	10	0.0015903360128259444
470	330	10	0.0016291483773449196
470	340	10	0.0004716399357559127
470	350	10	0.0024935950151577565
470	360	10	0.0036852650192296223
470	370	10	0.00351517607170167
470	380	10	0.0009375899553984435
470	390	10	0.0020482926983339126
470	400	10	0.002696067177245141
470	410	10	0.0032567912454477366
470	420	10	0.0028025308570629555
470	430	10	0.0001874314763532555
470	440	10	0.002180734732375157
470	450	10	0.002284117828899106
470	460	10	0.0015465573156950106
470	470	10	0.0008172180694390255
470	480	10	4.6201584809110914e-05
470	490	10	0.00048785454770481056
470	500	10	0.0006537169617320329
470	510	10	0.0006354504853652979
470	520	10	0.0006814536789807235
470	530	10	0.0004190811349629978
470	540	10	3.209821497869212e-05
470	550	10	0.00013038289724513698
470	560	10	0.00014707416067454362
470	570	10	0.0001324806773829771
470	580	10	5.068757327067811e-05
470	590	10	4.760709782810581e-05
470	600	10	7.513457219911776e-05
470	610	10	7.008695985633709e-05
470	620	10	4.4749949716090616e-05
470	630	10	1.7357745026534e-05
470	640	10	8.76738479599183e-06
470	650	10	3.155784814289495e-05
470	660	10	4.8828688815003016e-05
470	670	10	5.3428841769428606e-05
470	680	10	4.9562386334227004e-05
470	690	10	4.134315935892728e-05
480	300	10	0.0009021823624393514
480	310	10	0.0011084558361008625
480	320	10	0.0014658875225832444
480	330	10	0.0015447678124645352
480	340	10	0.0006008433679128202
480	350	10	0.0018944408904099826
480	360	10	0.0029092305412859658
480	370	10	0.0028099231144918303
480	380	10	0.0007045384076164894
480	390	10	0.001719751027528523
480	400	10	0.0021530860719813057
480	410	10	0.002527155046579519
480	420	10	0.002026354542035747
480	430	10	0.0003689658957545224
480	440	10	0.002475558611298321
480	450	10	0.002453594094142155
480	460	10	0.0016165816437224007
480	470	10	0.000738083620330815
480	480	10	0.000289897607857836
480	490	10	0.0011182067360544536
480	500	10	0.0014179186079831142
480	510	10	0.0012997222181715916
480	520	10	0.0011177593070355522
480	530	10	0.0005795171219149598
480	540	10	0.00011101672035707024
480	550	10	0.0005470271734659641
480	560	10	0.0007388217917949915
480	570	10	0.0007364627979665818
480	580	10	0.00040568308664814515
480	590	10	4.927904280702743e-06
480	600	10	0.00015676805198709757
480	610	10	0.00022042363272117886
480	620	10	0.0002123471322877588
480	630	10	0.00016950452208201706
480	640	10	0.00011727767390502329
480	650	10	6.763339245257217e-05
480	660	10	2.209972007091963e-05
480	670	10	1.0238225017843877e-05
480	680	10	3.555030860501863e-05
480	690	10	4.0566254071624156e-05
490	300	10	0.0008120725824473118
490	310	10	0.0009938895365228335
490	320	10	0.0013489528403985754
490	330	10	0.0014545909225208474
490	340	10	0.0006588012830094127
490	350	10	0.0015166516660226684
490	360	10	0.0024005765659761867
490	370	10	0.002335902510359527
490	380	10	0.0005341087023172241
490	390	10	0.0015137666813240269
490	400	10	0.0017799969311729502
490	410	10	0.0019912200097750624
490	420	10	0.0014713254621801619
490	430	10	0.0006489105273785501
490	440	10	0.0024770120555243583
490	450	10	0.0024050037190862725
490	460	10	0.001601772309564523
490	470	10	0.0007419359628985265
490	480	10	0.0003650619320294587
490	490	10	0.0013600567427215562
490	500	10	0.0017783753130564154
490	510	10	0.0016693407705800833
490	520	10	0.001432063085862338
490	530	10	0.0007893074217272325
490	540	10	7.525514556011841e-05
490	550	10	0.0007228255273123625
490	560	10	0.001101905799962936
490	570	10	0.0011816343397713178
490	580	10	0.0007156121033580687
490	590	10	0.00010424564101302843
490	600	10	0.00016743355444521552
490	610	10	0.0003031769954752908
490	620	10	0.0003241908294321813
490	630	10	0.0002776486161648144
490	640	10	0.00020949723108389754
490	650	10	0.0001419173196707737
490	660	10	7.573167206206127e-05
490	670	10	2.182932934371202e-05
490	680	10	2.552146800307183e-05
490	690	10	4.055414430871117e-05
500	300	10	0.0007307369204860111
500	310	10	0.000887203548996282
500	320	10	0.0012380711280869689
500	330	10	0.001359397079597566
500	340	10	0.0006579533958426921
500	350	10	0.0013193683524489637
500	360	10	0.0021127131668137364
500	370	10	0.0020572118026069746
500	380	10	0.0004268702090273204
500	390	10	0.0013941000559542793
500	400	10	0.0015397211083997809
500	410	10	0.0016219520474525834
500	420	10	0.0011175530846644305
500	430	10	0.0006823832567760114
500	440	10	0.002218120717198878
500	450	10	0.0021467071021343473
500	460	10	0.0014696060814921056
500	470	10	0.000749415410200187
500	480	10	0.00028859336987251995
500	490	10	0.0013019577432217926
500	500	10	0.0017422593374813184
500	510	10	0.0016509019654307793
500	520	10	0.0014779617700347797
500	530	10	0.0009206251949963207
500	540	10	6.897887104357747e-05
500	550	10	0.0006639982188964919
500	560	10	0.0011743478243412884
500	570	10	0.0013543994922541854
500	580	10	0.0008789485690066253
500	590	10	0.00019995018997264098
500	600	10	0.00012042852167828776
500	610	10	0.000308729402438052
500	620	10	0.00036132183305887536
500	630	10	0.00032167108992501843
500	640	10	0.0002500243810076903
500	650	10	0.00017684212517666067
500	660	10	0.00010147356220154273
500	670	10	3.600985866866689e-05
500	680	10	2.1866454465333737e-05
500	690	10	4.166443503590754e-05
510	300	10	0.0006566128426978532
510	310	10	0.0007870781483529625
510	320	10	0.001132501546749137
510	330	10	0.0012612864961929668
510	340	10	0.0006146195658150101
510	350	10	0.001252188205192472
510	360	10	0.0019857772934964903
510	370	10	0.001922821868616685
510	380	10	0.0003707548473785064
510	390	10	0.0013318171964946629
510	400	10	0.0013969492513387818
510	410	10	0.0013850441304949532
510	420	10	0.0009265259319822754
510	430	10	0.0005289503188902465
510	440	10	0.0017683549985690336
510	450	10	0.0017266226583983013
510	460	10	0.0012304119422996713
510	470	10	0.0007245383575452341
510	480	10	0.00014412457756491324
510	490	10	0.001059621003543427
510	500	10	0.0014174827376286295
510	510	10	0.0012868469080957222
510	520	10	0.0012011118682351924
510	530	10	0.0008581348870393421
510	540	10	0.00021602428170765936
510	550	10	0.000427936957419839
510	560	10	0.0009622833662860878
510	570	10	0.0012130879655857093
510	580	10	0.0008311244948685632
510	590	10	0.00023285251643465966
510	600	10	5.840958826305458e-05
510	610	10	0.0002547156033269282
510	620	10	0.0003228260345584648
510	630	10	0.0002918973857993326
510	640	10	0.00022685475585692107
510	650	10	0.00016130018389235877
510	660	10	9.067846406008225e-05
510	670	10	2.6661096469858233e-05
510	680	10	2.6529864843612594e-05
510	690	10	4.411794794259392e-05
520	300	10	0.0005884672360325914
520	310	10	0.0006925884374266102
520	320	10	0.001031869294701503
520	330	10	0.001162732337225629
520	340	10	0.0005453056626726152
520	350	10	0.001265200806196677
520	360	10	0.00195943284847621
520	370	10	0.0018792273569725394
520	380	10	0.0003481506031496528
520	390	10	0.0013054471249900686
520	400	10	0.0013218572062394553
520	410	10	0.0012464380721733965
520	420	10	0.0008527224241459899
520	430	10	0.0002617538486963892
520	440	10	0.001215590343500341
520	450	10	0.001214342114319574
520	460	10	0.0009191546840745524
520	470	10	0.0006606371872070887
520	480	10	1.6436554712906566e-05
520	490	10	0.0007306754208503451
520	500	10	0.0009377887002275992
520	510	10	0.000707638749325579
520	520	10	0.0006655454893249009
520	530	10	0.0005654700450517785
520	540	10	0.00026385465178684064
520	550	10	0.00011634282412944282
520	560	10	0.0005287547790774347
520	570	10	0.0007812203764666066
520	580	10	0.0005725206469231869
520	590	10	0.00018074598111036955
520	600	10	2.5930497643811756e-05
520	610	10	0.00018355624039459212
520	620	10	0.00023425465907398022
520	630	10	0.00019765114055002376
520	640	10	0.00013957218300498774
520	650	10	9.086250234376611e-05
520	660	10	3.8485702990451985e-05
520	670	10	9.778788177041527e-06
520	680	10	4.062808514056035e-05
520	690	10	4.788138453254721e-05
530	300	10	0.0005253096863537812
530	310	10	0.0006030372423153712
530	320	10	0.0009359421936817756
530	330	10	0.001065955834658384
530	340	10	0.0004641280527688373
530	350	10	0.0013161428270332385
530	360	10	0.001982105567272564
530	370	10	0.0018798140447751337
530	380	10	0.0003416957213279977
530	390	10	0.001299842137540738
530	400	10	0.0012911236107723545
530	410	10	0.0011764333182771526
530	420	10	0.0008522691298525091
530	430	10	4.663138444962176e-05
530	440	10	0.0006494508807631896
530	450	10	0.0006860320138932746
530	460	10	0.0005819613166177674
530	470	10	0.0005672465885487887
530	480	10	0.00016392853337864315
530	490	10	0.00038543829697373043
530	500	10	0.0004183284395140891
530	510	10	6.06889338928239e-05
530	520	10	6.351262736650071e-06
530	530	10	0.00010574315708267168
530	540	10	0.00017641943256754746
530	550	10	0.0001667237127362317
530	560	10	1.4745708217378875e-05
530	570	10	0.00014046686033845207
530	580	10	0.00015866105196872798
530	590	10	7.345179977620445e-05
530	600	10	3.234908834565272e-05
530	610	10	0.00013479241078097445
530	620	10	0.00014164698782028406
530	630	10	7.329816290442895e-05
530	640	10	6.98943798338705e-06
530	650	10	2.6794712933943748e-05
530	660	10	5.304051536300789e-05
530	670	10	7.316142213595372e-05
530	680	10	6.373000020501823e-05
530	690	10	5.238141765216502e-05
540	300	10	0.0004663441732649156
540	310	10	0.0005178722245598508
540	320	10	0.0008445189000925561
540	330	10	0.0009725902581877074
540	340	10	0.00038137406759236104
540	350	10	0.0013744497685067379
540	360	10	0.0020163013112661364
540	370	10	0.001890428686135817
540	380	10	0.0003380949258947829
540	390	10	0.0013046917805141721
540	400	10	0.0012874848228969357
540	410	10	0.0011512009805842683
540	420	10	0.0008879705189596435
540	430	10	0.0003339721923344269
540	440	10	0.0001486338731224023
540	450	10	0.0002126046955157608
540	460	10	0.00026683278553325893
540	470	10	0.00046226415547539253
540	480	10	0.00028402480644853676
540	490	10	7.134614433940319e-05
540	500	10	5.615564718554518e-05
540	510	10	0.0005319808798010771
540	520	10	0.0006350467983874484
540	530	10	0.0004019021893168634
540	540	10	1.1590132470776227e-06
540	550	10	0.00037398134187159766
540	560	10	0.000553362910708133
540	570	10	0.0005819597039198763
540	580	10	0.0003068271050815693
540	590	10	1.877493413354964e-05
540	600	10	4.4935995737912116e-05
540	610	10	0.00011549190317950461
540	620	10	8.436570952796685e-05
540	630	10	3.0808702239668116e-05
540	640	10	0.0001291677669804799
540	650	10	0.00016517987812164872
540	660	10	0.00016973453521995418
540	670	10	0.00015657386102520244
540	680	10	9.233956506666543e-05
540	690	10	5.581072971449044e-05
550	300	10	0.0004109508015589169
550	310	10	0.0004366714842178698
550	320	10	0.000757403158076341
550	330	10	0.0008835861331012477
550	340	10	0.00030310574195732297
550	350	10	0.0014223650002708219
550	360	10	0.0020401869550406826
550	370	10	0.0018912622843299022
550	380	10	0.0003298487216787456
550	390	10	0.0013131686965094972
550	400	10	0.0012987037107057467
550	410	10	0.0011527488041275125
550	420	10	0.0009313271280547256
550	430	10	0.0005533933038114787
550	440	10	0.00022663528771960356
550	450	10	0.00014837682510927363
550	460	10	1.703665619471489e-05
550	470	10	0.0003673892654547026
550	480	10	0.0003732188084396523
550	490	10	0.00018230140818483722
550	500	10	0.000429366161950614
550	510	10	0.0009855616660610217
550	520	10	0.0011484326797807174
550	530	10	0.0008388435168490138
550	540	10	0.00016939985940761255
550	550	10	0.0005305998307662228
550	560	10	0.0010248027232431806
550	570	10	0.0012604183322151618
550	580	10	0.0006894725385984471
550	590	10	7.422710390840755e-06
550	600	10	6.06858734759734e-07
550	610	10	9.797149350452639e-05
550	620	10	7.134976337493733e-05
550	630	10	7.469312551141899e-05
550	640	10	0.00021602548923532782
550	650	10	0.00027774730127735024
550	660	10	0.00027973476589340655
550	670	10	0.00024148147077842909
550	680	10	0.00011693134356842784
550	690	10	5.357215485541541e-05
560	300	10	0.00035868809175097885
560	310	10	0.00035917386934041114
560	320	10	0.0006744356147986835
560	330	10	0.000799299616427268
560	340	10	0.00023162155789591696
560	350	10	0.0014535790226327
560	360	10	0.002046027395510009
560	370	10	0.0018756105504693
560	380	10	0.00031515350338016555
560	390	10	0.001320878967879268
560	400	10	0.0013164436290330963
560	410	10	0.0011681636764597505
560	420	10	0.0009626230410850646
560	430	10	0.0006747361814727577
560	440	10	0.0004376198660483604
560	450	10	0.00035718079565951215
560	460	10	0.0001336257644560879
560	470	10	0.0003044878096657359
560	480	10	0.00043638606925747473
560	490	10	0.00036164546700059993
560	500	10	0.0006694402781536666
560	510	10	0.0012502999138196674
560	520	10	0.0014642369306020848
560	530	10	0.0011187324771210674
560	540	10	0.00024633533597630264
560	550	10	0.0007006459930846724
560	560	10	0.0014333578087881256
560	570	10	0.0018229352906480372
560	580	10	0.0008714020980765454
560	590	10	0.0002690550840300744
560	600	10	0.00019432497640566124
560	610	10	2.779558894413451e-05
560	620	10	8.100984436469399e-05
560	630	10	4.789194888913349e-05
560	640	10	0.00021475024814851832
560	650	10	0.00031189964032595364
560	660	10	0.0003346696889786944
560	670	10	0.0002933583536515632
560	680	10	0.00011746082047351861
560	690	10	3.528359157275302e-05
570	300	10	0.00030930996959631634
570	310	10	0.000285335163583244
570	320	10	0.0005955584745516015
570	330	10	0.0007196893128436928
570	340	10	0.00016643724887482891
570	350	10	0.0014703663541527803
570	360	10	0.0020367011106699395
570	370	10	0.0018467038838101079
570	380	10	0.000296620381625555
570	390	10	0.0013251198364566917
570	400	10	0.001335269340893001
570	410	10	0.001188644055210853
570	420	10	0.0009700664873311923
570	430	10	0.0006838207627191319
570	440	10	0.00046713199321728985
570	450	10	0.00039360819557166687
570	460	10	0.00016399729636722192
570	470	10	0.00029199643980884157
570	480	10	0.0004838740740165442
570	490	10	0.0004659514363685728
570	500	10	0.0007657010247572545
570	510	10	0.0013064745357943197
570	520	10	0.001550013372966925
570	530	10	0.0011944542029690306
570	540	10	0.00017119409154265491
570	550	10	0.0009449157598050966
570	560	10	0.001820121346358926
570	570	10	0.0022629178947882467
570	580	10	0.0007982447551002558
570	590	10	0.0008519663757564789
570	600	10	0.0006326612073719066
570	610	10	0.00017192158099802422
570	620	10	6.678340666475043e-05
570	630	10	3.1665651865655804e-05
570	640	10	0.00011559382068342008
570	650	10	0.00023236919774621161
570	660	10	0.0002851344697587842
570	670	10	0.0002649891316980744
570	680	10	6.015353125983996e-05
570	690	10	1.942609613379236e-05
580	300	10	0.00026279908534107793
580	310	10	0.00021540784670928757
580	320	10	0.000520903154070116
580	330	10	0.0006445631812332529
580	340	10	0.00010546853623766869
580	350	10	0.0014801582031818282
580	360	10	0.002021482205864333
580	370	10	0.0018137722209856954
580	380	10	0.0002794626007233043
580	390	10	0.0013243870621627977
580	400	10	0.0013518457944785814
580	410	10	0.0012085835535492135
580	420	10	0.000948645989548654
580	430	10	0.0005808790869846467
580	440	10	0.00031817118322553784
580	450	10	0.0002569665308133366
580	460	10	6.738270987277466e-05
580	470	10	0.00034161343669302695
580	480	10	0.0005278067508564263
580	490	10	0.0005044074438988445
580	500	10	0.0007255087757279221
580	510	10	0.0011599606256408566
580	520	10	0.0014044800131345642
580	530	10	0.0010539405186106967
580	540	10	7.849257699762448e-05
580	550	10	0.0012975331613644262
580	560	10	0.0022256053256317844
580	570	10	0.002611677001041965
580	580	10	0.0004874308797460647
580	590	10	0.0017701250980796703
580	600	10	0.0013769376509128748
580	610	10	0.0005811951962188915
580	620	10	3.902013260961498e-05
580	630	10	0.00012170226813079232
580	640	10	6.426938567932316e-05
580	650	10	3.238933377721796e-05
580	660	10	0.00010160669180988928
580	670	10	0.00011258388946722478
580	680	10	9.747760936593488e-05
580	690	10	0.0001430257650647756
590	300	10	0.00021941426450194088
590	310	10	0.00015004035296124155
590	320	10	0.00045089346928316675
590	330	10	0.0005738425122404286
590	340	10	4.6244081353846375e-05
590	350	10	0.001492053262993634
590	360	10	0.002011726907697615
590	370	10	0.0017879759586782828
590	380	10	0.00026951813272372486
590	390	10	0.0013180694713874935
590	400	10	0.001364332366735309
590	410	10	0.0012248017062149123
590	420	10	0.000898992808182157
590	430	10	0.0003787274540258597
590	440	10	1.188106145597436e-05
590	450	10	3.510540456558211e-05
590	460	10	0.0001479783064362711
590	470	10	0.0004559415404145569
590	480	10	0.000578427639770159
590	490	10	0.0004921537721494684
590	500	10	0.0005704277932918373
590	510	10	0.0008381030135930353
590	520	10	0.0010523053140529745
590	530	10	0.0007139357925406041
590	540	10	0.0004934746838411116
590	550	10	0.0017612081429302893
590	560	10	0.002668841420775522
590	570	10	0.0029046441850146976
590	580	10	1.9632789058305136e-06
590	590	10	0.002960643372745299
590	600	10	0.002417942108817469
590	610	10	0.0012446403675176014
590	620	10	0.0003057293127015125
590	630	10	0.00015965201354875991
590	640	10	0.0002838468002502731
590	650	10	0.00026920139749456347
590	660	10	0.00021780077274261337
590	670	10	0.00018606063649539767
590	680	10	0.00039047907337140503
590	690	10	0.00037358675922908804
600	300	10	0.00017971396591599624
600	310	10	9.033305139533271e-05
600	320	10	0.00038631203406154556
600	330	10	0.0005077792108445694
600	340	10	1.3021518569836807e-05
600	350	10	0.0015136802763819485
600	360	10	0.0020169792835834795
600	370	10	0.0017787045550129166
600	380	10	0.0002714079599743001
600	390	10	0.0013062574471608642
600	400	10	0.0013719336357370252
600	410	10	0.0012359141761762618
600	420	10	0.0008262002979410074
600	430	10	0.0001004456095923215
600	440	10	0.00041550895287644136
600	450	10	0.00044924677753896566
600	460	10	0.0004601576045210906
600	470	10	0.0006277989173517524
600	480	10	0.0006415317095609567
600	490	10	0.0004463904501545131
600	500	10	0.0003315761076400957
600	510	10	0.00038470439468039604
600	520	10	0.000538802332828893
600	530	10	0.00021389391051018043
600	540	10	0.001039653770191636
600	550	10	0.0023120429500452767
600	560	10	0.0031437404343620436
600	570	10	0.003162797027964619
600	580	10	0.0005811678936958973
600	590	10	0.004310161709988475
600	600	10	0.003674635641119044
600	610	10	0.0021418124053351906
600	620	10	0.0007695698864817616
600	630	10	8.144439057712095e-05
600	640	10	0.00048220708268883507
600	650	10	0.0006299286008693565
600	660	10	0.0006502753893789645
600	670	10	0.0006264313056921706
600	680	10	0.0008310164565770072
600	690	10	0.0007389791463339502
610	300	10	0.000144491299764816
610	310	10	3.77422703324898e-05
610	320	10	0.0003282406988985874
610	330	10	0.0004470237360773455
610	340	10	7.275098723877305e-05
610	350	10	0.0015490210470928475
610	360	10	0.002042247153490433
610	370	10	0.001790964769955581
610	380	10	0.00028724861795364435
610	390	10	0.0012895809007282435
610	400	10	0.0013745553969953977
610	410	10	0.0012417901654957586
610	420	10	0.0007384116496913561
610	430	10	0.00022396620619645827
610	440	10	0.0009174772200456175
610	450	10	0.0009409915972009154
610	460	10	0.0008368844739061513
610	470	10	0.00084156907722978
610	480	10	0.0007175668133013072
610	490	10	0.0003832632877866156
610	500	10	4.4406502093947454e-05
610	510	10	0.00014666819980427618
610	520	10	7.708219976956441e-05
610	530	10	0.00039112478561050077
610	540	10	0.0016660809350259938
610	550	10	0.0029080778227987877
610	560	10	0.003625196017119991
610	570	10	0.0033900216332567405
610	580	10	0.0011905449903935163
610	590	10	0.005688633955547702
610	600	10	0.005022935881633536
610	610	10	0.0031909486615500837
610	620	10	0.001410536336627753
610	630	10	0.00014843874240542867
610	640	10	0.0005956115210432678
610	650	10	0.0009868994381205028
610	660	10	0.0011489965346045397
610	670	10	0.0011798260049306715
610	680	10	0.0014054180171802874
610	690	10	0.0012441271649530814
620	300	10	0.00011461202305084833
620	310	10	6.18287199676687e-06
620	320	10	0.00027786058342516267
620	330	10	0.0003925114042518644
620	340	10	0.00013186597924570243
620	350	10	0.001597601271026748
620	360	10	0.002086960394756423
620	370	10	0.001824359685688956
620	380	10	0.0003162030238638002
620	390	10	0.0012690295437524802
620	400	10	0.0013725321504166488
620	410	10	0.0012430728757952172
620	420	10	0.0006452120372671343
620	430	10	0.0005617686877556474
620	440	10	0.0014433851030336057
620	450	10	0.0014609116100321544
620	460	10	0.0012404458993155716
620	470	10	0.0010761257097756704
620	480	10	0.0008022355494589552
620	490	10	0.0003158307304755119
620	500	10	0.0002563737217847256
620	510	10	0.000700382164372397
620	520	10	0.0007313551121840465
620	530	10	0.0010389153806179515
620	540	10	0.0023138367440771607
620	550	10	0.0034988187811518297
620	560	10	0.00407836606008235
620	570	10	0.003578598595032384
620	580	10	0.001768046470043163
620	590	10	0.006974779399843235
620	600	10	0.006331169164699429
620	610	10	0.004279000345455537
620	620	10	0.0021594239235402136
620	630	10	0.000518682953381768
620	640	10	0.000583975897582553
620	650	10	0.0012729526881121852
620	660	10	0.0016464411943016791
620	670	10	0.0017935613024115385
620	680	10	0.00207683854338671
620	690	10	0.0018699476988382154
630	300	10	9.083441099807773e-05
630	310	10	4.009697257522065e-05
630	320	10	0.0002362179415963232
630	330	10	0.0003452623783054291
630	340	10	0.00018805428488106622
630	350	10	0.00165485010510515
630	360	10	0.002145385478401613
630	370	10	0.0018734618985499257
630	380	10	0.000354758384230729
630	390	10	0.0012457726485376505
630	400	10	0.001366420628315967
630	410	10	0.001240786753975096
630	420	10	0.0005561346416857859
630	430	10	0.0008815244892280997
630	440	10	0.0019445306098673678
630	450	10	0.0019607413482087056
630	460	10	0.0016327883695586296
630	470	10	0.0013082954009230505
630	480	10	0.000887993875471112
630	490	10	0.0002531813256704448
630	500	10	0.0005407130840632496
630	510	10	0.001225569010995268
630	520	10	0.001363181977701626
630	530	10	0.0016684424510090394
630	540	10	0.0029244196203889634
630	550	10	0.0040336389254782366
630	560	10	0.004466926904281227
630	570	10	0.0037159248571793546
630	580	10	0.0022702271722520716
630	590	10	0.008069755399105417
630	600	10	0.007484766446380007
630	610	10	0.0052938102237834565
630	620	10	0.002924891922738034
630	630	10	0.0009778249103938787
630	640	10	0.00044728144582677383
630	650	10	0.001441667228009336
630	660	10	0.0020709897381838032
630	670	10	0.0023954936750078155
630	680	10	0.002786106907102118
630	690	10	0.0025761006878473954
640	300	10	7.36665714424782e-05
640	310	10	6.309311690866413e-05
640	320	10	0.00020403255168260188
640	330	10	0.00030617398300765756
640	340	10	0.00023828348530255112
640	350	10	0.0017132906449355586
640	360	10	0.002208089012442
640	370	10	0.0019292021874263616
640	380	10	0.00039752441386239814
640	390	10	0.0012209974269139403
640	400	10	0.0013568539289537129
640	410	10	0.0012360402681798961
640	420	10	0.00047944877586716744
640	430	10	0.001156459690812248
640	440	10	0.0023792587003811463
640	450	10	0.002398650304035894
640	460	10	0.0019800822950301585
640	470	10	0.0015162494050164554
640	480	10	0.0009660025150490779
640	490	10	0.0002005698149887316
640	500	10	0.0007855237671792249
640	510	10	0.0016810074119242681
640	520	10	0.0019213496971229535
640	530	10	0.00222681123623826
640	540	10	0.0034467883983885493
640	550	10	0.00446842439822308
640	560	10	0.004759151439615111
640	570	10	0.003789669468702599
640	580	10	0.0026674975239541127
640	590	10	0.008902520431313697
640	600	10	0.008397833369733546
640	610	10	0.006144349286615501
640	620	10	0.0036202523946982264
640	630	10	0.0014570020780056044
640	640	10	0.00022040016815594136
640	650	10	0.00148293416529753
640	660	10	0.002371078701109824
640	670	10	0.0029112243598266195
640	680	10	0.0034576440058799113
640	690	10	0.003302123911517934
650	300	10	6.324827001718522e-05
650	310	10	7.489810908802594e-05
650	320	10	0.00018153232224688953
650	330	10	0.00027579930934648416
650	340	10	0.00027952382585190775
650	350	10	0.0017644177665205659
650	360	10	0.002264267923618442
650	370	10	0.001981097224104079
650	380	10	0.00043846516968497665
650	390	10	0.0011957551602231203
650	400	10	0.0013444382467663616
650	410	10	0.0012298004397778063
650	420	10	0.00042117892111704085
650	430	10	0.0013672444579406308
650	440	10	0.002717238243776937
650	450	10	0.002743718192641417
650	460	10	0.0022567046533711645
650	470	10	0.0016826485382092538
650	480	10	0.0010282287421502316
650	490	10	0.00016018208825280234
650	500	10	0.0009757809529601017
650	510	10	0.002038321685857092
650	520	10	0.0023690078676630623
650	530	10	0.002674827889362408
650	540	10	0.003843276106854733
650	550	10	0.004771160026436277
650	560	10	0.004932694039168132
650	570	10	0.003791498417940909
650	580	10	0.002943308674522548
650	590	10	0.009432096491701448
650	600	10	0.009017514491289345
650	610	10	0.006769826146045445
650	620	10	0.0041801960263316736
650	630	10	0.0018927593732534385
650	640	10	4.660771245777479e-05
650	650	10	0.0014184971826995676
650	660	10	0.002529454859051731
650	670	10	0.0032868682364955767
650	680	10	0.0040167420502557295
650	690	10	0.003973975637408303
660	300	10	5.925834721503864e-05
660	310	10	7.602686134501407e-05
660	320	10	0.00016831808881478938
660	330	10	0.00025413455660006903
660	340	10	0.00030954570176163084
660	350	10	0.001800865449353386
660	360	10	0.0023044475854436834
660	370	10	0.0020198376273613283
660	380	10	0.0004723112026159158
660	390	10	0.0011708224918177935
660	400	10	0.0013296814358178025
660	410	10	0.0012227343071115233
660	420	10	0.0003844261676033305
660	430	10	0.0015039123810734077
660	440	10	0.0029424291603553253
660	450	10	0.002979075303069226
660	460	10	0.002448104115977836
660	470	10	0.0017970255487912811
660	480	10	0.001069207891342355
660	490	10	0.0001320788975336894
660	500	10	0.001104749158833946
660	510	10	0.0022835979353430925
660	520	10	0.0026864633323021433
660	530	10	0.00299064092086546
660	540	10	0.004093807007327997
660	550	10	0.004926131037577015
660	560	10	0.004978171314395156
660	570	10	0.003719630792846227
660	580	10	0.0030937047316944234
660	590	10	0.009648770693197514
660	600	10	0.009325347396386637
660	610	10	0.0071423508711730005
660	620	10	0.004567693133609968
660	630	10	0.0022409585643995266
660	640	10	0.00030813725436502817
660	650	10	0.001284656379670823
660	660	10	0.0025591235248939178
660	670	10	0.003501871850328918
660	680	10	0.004410811184586582
660	690	10	0.004520820979641967
670	300	10	6.090309095939893e-05
670	310	10	6.780184674783757e-05
670	320	10	0.00016333781385872602
670	330	10	0.00024051808261886325
670	340	10	0.00032747841281184306
670	350	10	0.0018180649270082032
670	360	10	0.002322560560883765
670	370	10	0.0020392960096139597
670	380	10	0.0004956393929982082
670	390	10	0.0011466240588688089
670	400	10	0.0013129595015178319
670	410	10	0.0012151456743300039
670	420	10	0.00036924625846784516
670	430	10	0.0015661147919693646
670	440	10	0.003053499617637062
670	450	10	0.0031024471325310082
670	460	10	0.002551466012923561
670	470	10	0.001856567437555047
670	480	10	0.0010868755961374722
670	490	10	0.00011500783172492686
670	500	10	0.0011732494597676074
670	510	10	0.0024168686245014497
670	520	10	0.0028711322161319467
670	530	10	0.003170261133442596
670	540	10	0.004196856169872695
670	550	10	0.00493509214327702
670	560	10	0.0049002359356997
670	570	10	0.0035796680205327073
670	580	10	0.003126246054934278
670	590	10	0.009572405458312911
670	600	10	0.009335131169913552
670	610	10	0.007264814375807239
670	620	10	0.004773483263063094
670	630	10	0.002480656804558861
670	640	10	0.0005337428862334801
670	650	10	0.0011159167167319904
670	660	10	0.002488508490861798
670	670	10	0.003565487433461513
670	680	10	0.004620865829237751
670	690	10	0.004894528053477416
680	300	10	6.702539079615403e-05
680	310	10	5.216840387908914e-05
680	320	10	0.00016502864672625323
680	330	10	0.00023371978081141798
680	340	10	0.0003338840517464615
680	350	10	0.0018147563462124813
680	360	10	0.002316616851954858
680	370	10	0.0020372014643286777
680	380	10	0.0005072104235907561
680	390	10	0.0011232524832218464
680	400	10	0.0012945255049196613
680	410	10	0.001207020808410368
680	420	10	0.00037319917388671693
680	430	10	0.0015613595801062564
680	440	10	0.0030611718064377496
680	450	10	0.0031235993898642445
680	460	10	0.002573772910433937
680	470	10	0.0018650116545478055
680	480	10	0.0010822904629705107
680	490	10	0.00010701513624214475
680	500	10	0.00118787985517398
680	510	10	0.0024492098358436035
680	520	10	0.002934298864352417
680	530	10	0.0032244723385232974
680	540	10	0.004166380431733443
680	550	10	0.004814432762862421
680	560	10	0.0047152513216461075
680	570	10	0.0033832813947615547
680	580	10	0.003057438369455911
680	590	10	0.00924599011226077
680	600	10	0.009085944569044057
680	610	10	0.007164153115717541
680	620	10	0.004810245953860244
680	630	10	0.002610610368121789
680	640	10	0.0007093503297166464
680	650	10	0.0009370031665359982
680	660	10	0.0023477978113199743
680	670	10	0.003503824060067443
680	680	10	0.004657982964268578
680	690	10	0.005079554626930141
690	300	10	7.63030177818095e-05
690	310	10	3.1358154674630194e-05
690	320	10	0.00017158555144882316
690	330	10	0.000232186831385695
690	340	10	0.00033038184754016287
690	350	10	0.0017923783736098298
690	360	10	0.002287988389639436
690	370	10	0.0020144947704055114
690	380	10	0.0005075794366549272
690	390	10	0.001100569981848966
690	400	10	0.0012745490595073667
690	410	10	0.0011981491925371413
690	420	10	0.0003923445698967476
690	430	10	0.001501923677849788
690	440	10	0.0029835541270467852
690	450	10	0.003059756516510112
690	460	10	0.0025281625498157793
690	470	10	0.0018303005540393114
690	480	10	0.0010586099946512059
690	490	10	0.00010589281074324761
690	500	10	0.0011585985977369138
690	510	10	0.002398334605994612
690	520	10	0.0028958374556868356
690	530	10	0.0031733781637892943
690	540	10	0.004026000370634974
690	550	10	0.0045895102763802995
690	560	10	0.0044465235560142615
690	570	10	0.00314542293316518
690	580	10	0.002908921891374964
690	590	10	0.008725545536957926
690	600	10	0.008631564923048434
690	610	10	0.006881655610681272
690	620	10	0.0047040926912318695
690	630	10	0.002642268354891731
690	640	10	0.0008328837212636369
690	650	10	0.0007625273050687023
690	660	10	0.002162113159020564
690	670	10	0.0033475518566193664
690	680	10	0.004550981584814848
690	690	10	0.00508900238268563
300	300	50	0.012518210346545511
300	310	50	0.010583373058404382
300	320	50	0.007607597997505289
300	330	50	0.004202680050966186
300	340	50	0.0010231786833300015
300	350	50	0.0013989344036741227
300	360	50	0.0027672429169423324
300	370	50	0.0030808655227300536
300	380	50	0.0026147592427847163
300	390	50	0.0017902549673432463
300	400	50	0.0009824132189782712
300	410	50	0.0003855788179158326
300	420	50	1.5610241578760253e-05
300	430	50	0.0001949224016754055
300	440	50	0.00030957134753546283
300	450	50	0.00035973832911081674
300	460	50	0.0003567439879179343
300	470	50	0.0003083304119994279
300	480	50	0.00022468084584893852
300	490	50	0.00011783844402280673
300	500	50	8.347492852375635e-07
300	510	50	0.00011246492473837024
300	520	50	0.000208705194509663
300	530	50	0.0002778664154880381
300	540	50	0.00031549006213990556
300	550	50	0.0003225726523700786
300	560	50	0.0003037447989886725
300	570	50	0.00026556000906866365
300	580	50	0.0002156608539730627
300	590	50	0.0001621243237820499
300	600	50	0.00011226914566751004
300	610	50	7.123827674243262e-05
300	620	50	4.12180675310719e-05
300	630	50	2.1715407907332834e-05
300	640	50	1.0590073853788269e-05
300	650	50	5.207079808035952e-06
300	660	50	3.217646555921581e-06
300	670	50	2.8561364872394913e-06
300	680	50	2.945182705329133e-06
300	690	50	2.8366116936078423e-06
310	300	50	0.012413138886932058
310	310	50	0.011533830164490784
310	320	50	0.009219202419870433
310	330	50	0.00580347961307858
310	340	50	0.0019732293224619863
310	350	50	0.0014007324053442894
310	360	50	0.0035825918105314297
310	370	50	0.004285596034642205
310	380	50	0.003768122679771778
310	390	50	0.002631205327128582
310	400	50	0.001463110576734775
310	410	50	0.0005861264182670544
310	420	50	4.1730176220704114e-05
310	430	50	0.00026543658281871947
310	440	50	0.0004310164268681167
310	450	50	0.0005040304065164755
310	460	50	0.0005026593641667927
310	470	50	0.0004384166450305979
310	480	50	0.0003255671080555439
310	490	50	0.0001807503110836462
310	500	50	2.1833217337071367e-05
310	510	50	0.00013230785256559177
310	520	50	0.00026357518539175175
310	530	50	0.000358462261105069
310	540	50	0.00041110807925328675
310	550	50	0.0004231662828044697
310	560	50	0.0004011956604490963
310	570	50	0.00035405192665130005
310	580	50	0.0002915464366663256
310	590	50	0.00022368891299637966
310	600	50	0.0001595252341033322
310	610	50	0.00010564339335727087
310	620	50	6.518826036865714e-05
310	630	50	3.7984062717990734e-05
310	640	50	2.1629324635029832e-05
310	650	50	1.2902993127848589e-05
310	660	50	8.819119842039051e-06
310	670	50	7.087348044277396e-06
310	680	50	6.168454326369973e-06
310	690	50	5.212053716536353e-06
320	300	50	0.01130522216512464
320	310	50	0.011317994744620044
320	320	50	0.009862618084634144
320	330	50	0.006936976034319599
320	340	50	0.0030295000204819227
320	350	50	0.0009014662077398714
320	360	50	0.00378803036295149
320	370	50	0.004989381920274375
320	380	50	0.004605311301669472
320	390	50	0.0033123670368903685
320	400	50	0.0018802377797791498
320	410	50	0.0007722862336732003
320	420	50	7.78126974779264e-05
320	430	50	0.0003121608340736257
320	440	50	0.0005200049670566663
320	450	50	0.0006116378285554364
320	460	50	0.0006123888444872127
320	470	50	0.0005372979873775666
320	480	50	0.00040383776061449136
320	490	50	0.00023206384578527603
320	500	50	4.335038332289212e-05
320	510	50	0.0001398668057267703
320	520	50	0.00029616304914512395
320	530	50	0.00040958093773449936
320	540	50	0.0004732281158853667
320	550	50	0.000489129504748926
320	560	50	0.0004651104866724411
320	570	50	0.00041163043489124467
320	580	50	0.0003401309157193713
320	590	50	0.0002621716378706359
320	600	50	0.00018817927485277822
320	610	50	0.0001257985095193541
320	620	50	7.875492752817494e-05
320	630	50	4.6946382748666305e-05
320	640	50	2.7667345462838513e-05
320	650	50	1.722691829929057e-05
320	660	50	1.2178862233637712e-05
320	670	50	9.86519996286202e-06
320	680	50	8.490801425157818e-06
320	690	50	7.065157942547466e-06
330	300	50	0.009636168093402894
330	310	50	0.010171489490198537
330	320	50	0.009418377296843314
330	330	50	0.007158240364292661
330	340	50	0.0036460401761151855
330	350	50	0.0002758480875903087
330	360	50	0.003454071296670632
330	370	50	0.0050203019864938705
330	380	50	0.004869414680314672
330	390	50	0.0036172783879356665
330	400	50	0.002101686325889192
330	410	50	0.0008836672734781191
330	420	50	0.00010729815991033804
330	430	50	0.0003290147327558689
330	440	50	0.0005594341513136996
330	450	50	0.0006604106906009822
330	460	50	0.0006623564872923485
330	470	50	0.0005825698517966461
330	480	50	0.0004401404406247874
330	490	50	0.0002566989759327458
330	500	50	5.516817827479343e-05
330	510	50	0.0001405161513707332
330	520	50	0.00030756323003235884
330	530	50	0.00042896868786649695
330	540	50	0.0004972580606542429
330	550	50	0.0005143340227548083
330	560	50	0.0004882885342618626
330	570	50	0.0004302400484209293
330	580	50	0.00035271139227640924
330	590	50	0.00026860983225103746
330	600	50	0.00018957099220780194
330	610	50	0.0001239018860014883
330	620	50	7.533489153634894e-05
330	630	50	4.3339283774740874e-05
330	640	50	2.466985636734502e-05
330	650	50	1.5195619262381902e-05
330	660	50	1.1175100660719293e-05
330	670	50	9.754952287151167e-06
330	680	50	9.004893655411921e-06
330	690	50	7.86830810959668e-06
340	300	50	0.00782882972819417
340	310	50	0.008524510210015714
340	320	50	0.008148727015380717
340	330	50	0.006416497267116137
340	340	50	0.003462828935160085
340	350	50	7.835669437180476e-06
340	360	50	0.0029383516372703117
340	370	50	0.004468073240590318
340	380	50	0.004419391453243472
340	390	50	0.0033137483009447223
340	400	50	0.0019270557799630334
340	410	50	0.0008022673980235999
340	420	50	8.893852130410863e-05
340	430	50	0.0003055865724237483
340	440	50	0.0005100757280811926
340	450	50	0.000598275706830202
340	460	50	0.0005985962816737042
340	470	50	0.0005261517349536499
340	480	50	0.0003976855224169528
340	490	50	0.00023250841632488795
340	500	50	5.119473908307258e-05
340	510	50	0.00012479837595226888
340	520	50	0.00027505493636261234
340	530	50	0.0003842985885208902
340	540	50	0.00044572849006309123
340	550	50	0.00046092716410732726
340	560	50	0.00043708052019203063
340	570	50	0.0003842152778534117
340	580	50	0.0003137768299989993
340	590	50	0.00023766206763169986
340	600	50	0.00016658990314206027
340	610	50	0.00010810651230329543
340	620	50	6.543110263309312e-05
340	630	50	3.783503069215301e-05
340	640	50	2.2171774224134868e-05
340	650	50	1.4592402407440425e-05
340	660	50	1.1674814424669155e-05
340	670	50	1.0819735077441747e-05
340	680	50	1.0259702710444055e-05
340	690	50	9.04398803208332e-06
350	300	50	0.006163478989689572
350	310	50	0.00677383799207396
350	320	50	0.006474116353383507
350	330	50	0.005001390380793107
350	340	50	0.002493320664921434
350	350	50	0.00038759456426413347
350	360	50	0.002693307333978422
350	370	50	0.0037188696872025116
350	380	50	0.0034162024964958047
350	390	50	0.002336795024642303
350	400	50	0.0011780817320584968
350	410	50	0.00035645013458427506
350	420	50	8.064540888772127e-05
350	430	50	0.0002724534917101124
350	440	50	0.0003515807090201117
350	450	50	0.00037831427124503976
350	460	50	0.00036568615147801524
350	470	50	0.0003156717496413143
350	480	50	0.0002340975117101761
350	490	50	0.000130981027646225
350	500	50	1.8359163758820525e-05
350	510	50	9.073708481086574e-05
350	520	50	0.00018372014808433273
350	530	50	0.0002511239086848711
350	540	50	0.00028890555724483757
350	550	50	0.00029854980329454997
350	560	50	0.0002851514831579788
350	570	50	0.00025516824037838956
350	580	50	0.00021511992964906484
350	590	50	0.0001711804757234541
350	600	50	0.00012889721115242172
350	610	50	9.25767780603325e-05
350	620	50	6.458309087697667e-05
350	630	50	4.512825355030172e-05
350	640	50	3.280547588124579e-05
350	650	50	2.5514076570546785e-05
350	660	50	2.1214696543391447e-05
350	670	50	1.827237669866425e-05
350	680	50	1.5546292214930018e-05
350	690	50	1.2455806544775867e-05
360	300	50	0.004772855580752577
360	310	50	0.005179912123788101
360	320	50	0.004769100669912726
360	330	50	0.0033273957820529635
360	340	50	0.0010552701081161103
360	350	50	0.0013396270608581392
360	360	50	0.0029409624846468453
360	370	50	0.003191986211331004
360	380	50	0.002270050555333891
360	390	50	0.0009134370007190321
360	400	50	0.00013924181441377342
360	410	50	0.0005845887323048368
360	420	50	0.0005545159932560524
360	430	50	0.00033399210572557074
360	440	50	0.0001250600300380688
360	450	50	4.824221504306481e-06
360	460	50	6.574980149627436e-05
360	470	50	8.58455409230019e-05
360	480	50	8.590938839827526e-05
360	490	50	7.700931540552777e-05
360	500	50	6.4572345084508e-05
360	510	50	5.152724242662759e-05
360	520	50	3.9584085457774415e-05
360	530	50	2.986578214986258e-05
360	540	50	2.3698153491451058e-05
360	550	50	2.3132622605722225e-05
360	560	50	3.0233634168084633e-05
360	570	50	4.512009920465749e-05
360	580	50	6.444245757316686e-05
360	590	50	8.227468076435714e-05
360	600	50	9.324271479885742e-05
360	610	50	9.529314888479438e-05
360	620	50	8.989615231050765e-05
360	630	50	8.014359867705253e-05
360	640	50	6.878591449360549e-05
360	650	50	5.743940154538622e-05
360	660	50	4.676029208028862e-05
360	670	50	3.6906851983790316e-05
360	680	50	2.7903315565076135e-05
360	690	50	1.984594241894245e-05
370	300	50	0.0036875609620050593
370	310	50	0.0038700671748777876
370	320	50	0.00328099972919708
370	330	50	0.001755232923763895
370	340	50	0.00043839306956051406
370	350	50	0.0025218188619870307
370	360	50	0.0035531183916033358
370	370	50	0.003047254203413825
370	380	50	0.0013620686282858115
370	390	50	0.000536895665943375
370	400	50	0.0017483244708858398
370	410	50	0.0019557688896756943
370	420	50	0.0014239308717468235
370	430	50	0.0006329970676368492
370	440	50	5.314538947278995e-05
370	450	50	0.0004877275694497225
370	460	50	0.0006773267362353813
370	470	50	0.0006875001414920678
370	480	50	0.0005851398752834394
370	490	50	0.0004203995945737209
370	500	50	0.00022927745663475763
370	510	50	4.00810016232835e-05
370	520	50	0.0001241719653358168
370	530	50	0.0002469403344935741
370	540	50	0.00031887653274063107
370	550	50	0.0003365084156989948
370	560	50	0.0003014626213077394
370	570	50	0.00022250006128173716
370	580	50	0.0001176979028691429
370	590	50	1.1479363313634306e-05
370	600	50	7.412029464600803e-05
370	610	50	0.00012770670080863457
370	620	50	0.00015004889489162221
370	630	50	0.00014925100706053167
370	640	50	0.00013470084744262318
370	650	50	0.00011363862646098415
370	660	50	9.061215519296925e-05
370	670	50	6.829635062779746e-05
370	680	50	4.835368349119401e-05
370	690	50	3.1832825558758375e-05
380	300	50	0.0028815495311340935
380	310	50	0.0028761309763002804
380	320	50	0.0021283080185575385
380	330	50	0.0005095384519567779
380	340	50	0.0016641934254092005
380	350	50	0.0035665101004226166
380	360	50	0.004225525234588181
380	370	50	0.003170657766104229
380	380	50	0.0008410125272897591
380	390	50	0.0016498577242409843
380	400	50	0.0032269166050614712
380	410	50	0.003451167265510995
380	420	50	0.002585830127618466
380	430	50	0.0012391453509997723
380	440	50	3.372686596006297e-05
380	450	50	0.0009253038146170782
380	460	50	0.001368445425734235
380	470	50	0.0014370902018931728
380	480	50	0.001248736104522471
380	490	50	0.000910312429950964
380	500	50	0.0005054522916342577
380	510	50	0.00010005127674201438
380	520	50	0.00025375455193066824
380	530	50	0.0005194132103093203
380	540	50	0.0006772995528201596
380	550	50	0.0007218683506198468
380	560	50	0.0006589400544321961
380	570	50	0.0005079001270165837
380	580	50	0.00030475220412143214
380	590	50	9.654675089972861e-05
380	600	50	7.437052532822112e-05
380	610	50	0.00018542108491424421
380	620	50	0.00023685100836143448
380	630	50	0.0002431351694170965
380	640	50	0.0002218034289460514
380	650	50	0.0001868100068520999
380	660	50	0.0001472284886439178
380	670	50	0.0001086165450887882
380	680	50	7.452621609345495e-05
380	690	50	4.7119248958948536e-05
390	300	50	0.0023039449115342925
390	310	50	0.0021712024639371063
390	320	50	0.0013284317302188087
390	330	50	0.0003284321499999422
390	340	50	0.0024651317540373453
390	350	50	0.0042480684908688445
390	360	50	0.004704065505766552
390	370	50	0.0033584009385660175
390	380	50	0.0006500214010637367
390	390	50	0.0022737224403806813
390	400	50	0.0042431224608465495
390	410	50	0.0046822726287322715
390	420	50	0.0037478689973787656
390	430	50	0.002048029471030971
390	440	50	0.0002566031780147542
390	450	50	0.001146416430745366
390	460	50	0.001956108032800245
390	470	50	0.0021912178252518357
390	480	50	0.001987306896465188
390	490	50	0.00150563933033388
390	500	50	0.0008895573650968766
390	510	50	0.00025601633589053085
390	520	50	0.00030424118420647046
390	530	50	0.0007294280348912496
390	540	50	0.000987362196701631
390	550	50	0.0010698173666713572
390	560	50	0.0009870072253408938
390	570	50	0.0007694939516273798
390	580	50	0.0004719288230196862
390	590	50	0.00016473783121774568
390	600	50	8.885273805351591e-05
390	610	50	0.00025483938680459246
390	620	50	0.0003329919616784461
390	630	50	0.00034430126181761553
390	640	50	0.00031451536564591016
390	650	50	0.00026426624945352097
390	660	50	0.0002070590302191067
390	670	50	0.00015125460254198812
390	680	50	0.00010226538105970324
[truncated: 2,801 more rows]
