# Supplementary material for: Recording animal-view videos of the natural world using a novel camera system and software package
Source: PLoS Biol. 2024 Jan 23;22(1):e3002444. doi: 10.1371/journal.pbio.3002444 (PMC10805291; doi:10.1371/journal.pbio.3002444)
Supplement: S1 Data — Numerical data underlying the plots in Figs 3, 5, 6, S1–S6, S10–S21, and S23. (ZIP) [file pbio.3002444.s056.zip › Figure S23/Figure S23 - Apis.csv]

Natural object	Spectrometer-predicted AC UV	Spectrometer-predicted AC Blue	Spectrometer-predicted AC Green	Camera-predicted AC UV	Camera-predicted AC Blue	Camera-predicted AC Green
flower: goldeneye, tip	0.0094	0.0208	0.2944	0.0395	-0.0506	0.4045
flower: goldeneye, base	0.0086	0.0131	0.2792	0.0261	-0.0417	0.3430
flower: marshmallow, tip	0.0366	0.2538	0.3763	0.0300	0.2727	0.2847
flower: marshmallow, base	0.0326	0.0407	0.0525	0.0171	0.0741	0.0631
flower: black-eyed Susan, tip	0.1826	0.0701	0.3728	0.1990	0.0234	0.3876
flower: black-eyed Susan, base	0.0181	0.0176	0.2494	0.0199	-0.0414	0.2594
flower: balsamroot, tip	0.1919	0.0805	0.3311	0.1089	-0.0022	0.3382
flower: balsamroot, base	0.1392	0.0618	0.2812	0.1152	0.0049	0.3549
flower: fameflower, tip	0.0405	0.2780	0.2619	0.0329	0.1992	0.2144
flower: fameflower, base	0.0391	0.1660	0.1566	0.0303	0.2428	0.2281
flower: pea, tip	0.2735	0.2835	0.2249	0.2849	0.3196	0.2306
leaf1	0.0149	0.0185	0.0261	0.0304	0.0307	0.0285
leaf2	0.0266	0.0604	0.1794	0.0439	0.0674	0.1834
leaf3	0.0101	0.0208	0.1514	0.0445	0.0279	0.2073
leaf4	0.0074	0.0122	0.0183	0.0503	0.0663	0.0605
leaf5	0.0102	0.0184	0.0414	0.0403	0.0462	0.0744
leaf6	0.0118	0.0217	0.0826	0.0513	0.0372	0.1526
leaf7	0.0142	0.0238	0.1482	0.0413	0.0194	0.1999
leaf8	0.0210	0.0280	0.0391	0.0678	0.1287	0.1135
leaf9	0.0394	0.0607	0.1870	0.0410	0.0369	0.1698
leaf10	0.0345	0.0743	0.2523	0.0386	0.0448	0.2307
leaf11	0.1086	0.1166	0.1463	0.1147	0.1389	0.1746
leaf12	0.0119	0.0239	0.0973	0.0418	0.0405	0.1354
leaf13	0.0096	0.0233	0.1190	0.0482	0.0186	0.1861
leaf14	0.0184	0.0390	0.0487	0.0502	0.1128	0.0917
leaf16	0.0245	0.0333	0.1234	0.0403	0.0363	0.1536
leaf17	0.0113	0.0123	0.0331	0.0324	0.0328	0.0517
leaf18	0.0160	0.0264	0.1835	0.0370	0.0138	0.1902
leaf19	0.0190	0.0217	0.0301	0.0404	0.0517	0.0504
leaf20	0.0151	0.0195	0.0461	0.0364	0.0316	0.0701
leaf21	0.0399	0.1066	0.2006	0.0729	0.1407	0.2861
leaf22	0.0164	0.0321	0.1855	0.0363	0.0198	0.1706
leaf23	0.0256	0.0412	0.1040	0.0471	0.0462	0.1336
leaf25	0.0234	0.0297	0.0371	0.0326	0.0596	0.0458
leaf26	0.0213	0.0298	0.1891	0.0407	0.0249	0.1828
leaf27	0.0201	0.0361	0.0873	0.0347	0.0556	0.0983
leaf28	0.0195	0.0210	0.0586	0.0328	0.0218	0.0741
leaf29	0.0227	0.0388	0.0513	0.0298	0.0711	0.0535
leaf30	0.0095	0.0141	0.0811	0.0276	0.0107	0.0650
leaf31	0.0355	0.0681	0.2002	0.0412	0.0573	0.2040
leaf32	0.0324	0.0357	0.0764	0.0277	0.0253	0.0574
leaf33	0.0259	0.0290	0.0515	0.0328	0.0405	0.0633
leaf34	0.0225	0.0337	0.1380	0.0308	0.0116	0.1143
leaf35	0.0146	0.0225	0.1520	0.0296	0.0122	0.1338
leaf36	0.0187	0.0213	0.0279	0.0283	0.0337	0.0341
leaf37	0.0146	0.0217	0.0935	0.0274	0.0156	0.0816
leaf38	0.0176	0.0459	0.1799	0.0239	0.0213	0.1376
leaf39	0.0125	0.0163	0.0534	0.0198	0.0105	0.0524
leaf40	0.0098	0.0242	0.1955	0.0290	-0.0024	0.1423
egg: quail, A, ground	0.1773	0.2098	0.3714	0.2608	0.3075	0.5154
egg: quail, A, spot1	0.0144	0.0129	0.0173	0.0627	0.0690	0.0727
egg: quail, A, spot2	0.0194	0.0229	0.0434	0.0116	0.0192	0.0202
egg: quail, B, ground	0.2090	0.2331	0.3875	0.2979	0.3741	0.6111
egg: robin, A, ground	0.1618	0.2901	0.4026	0.1473	0.2966	0.4174
egg: robin, B, ground	0.1171	0.2369	0.3347	0.1494	0.3423	0.4596
egg: catbird, A, ground	0.0392	0.1383	0.2152	0.0555	0.1906	0.2751
egg: catbird, B, ground	0.0399	0.1180	0.1868	0.0712	0.2215	0.3137
egg: thrasher, A, ground	0.3065	0.3043	0.4089	0.2880	0.3327	0.4503
egg: thrasher, B, ground	0.2278	0.2601	0.3412	0.2472	0.3150	0.4187
egg: thrasher, C, ground	0.1708	0.2131	0.2937	0.1455	0.1894	0.2765
egg: mockingbird, A, ground with spots mixed	0.1811	0.2273	0.3302	0.2004	0.2594	0.3766
egg: mockingbird, A, blue ground	0.2155	0.2971	0.4002	0.1671	0.2388	0.3500
egg: mockingbird, A, spot	0.1569	0.1869	0.2619	0.0545	0.0660	0.0931
egg: mockingbird, B, ground	0.2433	0.3171	0.4301	0.3185	0.4224	0.5595
egg: mockingbird, C, ground	0.2274	0.3060	0.4073	0.2225	0.3488	0.4841
egg: dove, A, ground	0.8365	0.9187	0.9557	0.7287	0.9033	0.9801
egg: dove, B, ground	0.9428	0.9657	0.9868	0.7173	0.8798	0.8977
egg: duck, A, ground	0.5555	0.5888	0.6099	0.5056	0.6261	0.7298
egg: duck, B, ground	0.5529	0.6414	0.6764	0.5143	0.6549	0.7292
bird: oriole, breast	0.0139	0.0120	0.1055	0.0583	0.0227	0.2878
bird: oriole, belly	0.0808	0.0999	0.2593	0.0735	0.0381	0.2373
bird: kestrel, breast	0.0298	0.0598	0.1250	0.0727	0.1156	0.2691
bird: kestrel, throat	0.1910	0.2974	0.3364	0.1025	0.1725	0.2563
bird: kestrel, spot	0.0132	0.0216	0.0266	0.0084	0.0168	0.0183
bird: bluebird, breast	0.0004	0.0151	0.0320	0.0255	0.0399	0.0805
bird: bluebird, belly	0.2376	0.4083	0.4719	0.2121	0.2652	0.3057
bird: bluebird, rump	0.2059	0.2456	0.1688	0.2563	0.2543	0.1312
bird: cardinal, breast	0.1017	0.0694	0.0911	0.0976	0.1041	0.1287
bird: cardinal, throat	0.0217	0.0231	0.0266	0.0253	0.0341	0.0397
bird: blackburnian warbler, throat	0.0426	0.0213	0.1308	0.0583	0.0173	0.2580
bird: blackburnian warbler, belly	0.0765	0.0848	0.2616	0.0979	0.0632	0.2613
bird: blackburnian warbler, black streak	0.0193	0.0241	0.0505	0.0106	0.0163	0.0152
bird: cowbird, breast	0.0522	0.0899	0.1311	0.0845	0.1205	0.1822
bird: bunting, belly	0.1634	0.1815	0.1763	0.0498	0.0584	0.0479
bird: bunting, breast	0.1749	0.2168	0.1703	0.1592	0.1749	0.1011
bird: bunting, throat	0.1311	0.1575	0.1241	0.1170	0.1311	0.0816
bird: goldfinch, breast	0.0742	0.0543	0.2605	0.1674	0.0297	0.4589
bird: banaquit, belly	0.1097	0.1040	0.2125	0.0911	0.0342	0.1665
bird: banaquit, breast	0.0902	0.0542	0.1912	0.1025	0.0343	0.2175
bbird: banaquit, throat	0.0934	0.1048	0.1098	0.0952	0.1066	0.1140
bird: hummingbird, tail	0.0104	0.0091	0.0102	0.0234	0.0269	0.0224
bird: hummingbird, breast	0.0582	0.0958	0.1384	0.0771	0.0897	0.1149
bird: hummingbird, throat	0.0124	0.0138	0.0187	0.0058	0.0154	0.0192
bird: starling, belly green	0.0095	0.0111	0.0126	0.0028	0.0114	0.0118
bird: starling, throat	0.0027	0.0040	0.0046	0.0087	0.0177	0.0192
