# Supplementary material for: Recording animal-view videos of the natural world using a novel camera system and software package
Source: PLoS Biol. 2024 Jan 23;22(1):e3002444. doi: 10.1371/journal.pbio.3002444 (PMC10805291; doi:10.1371/journal.pbio.3002444)
Supplement: S1 Data — Numerical data underlying the plots in Figs 3, 5, 6, S1–S6, S10–S21, and S23. (ZIP) [file pbio.3002444.s056.zip › Figure S23/Figure S23 - Avian.csv]

Natural object	Spectrometer-predicted AC UV	Spectrometer-predicted AC Blue	Spectrometer-predicted AC Green	Spectrometer-predicted AC Red	Camera-predicted AC UV	Camera-predicted AC Blue	Camera-predicted AC Green	Camera-predicted AC Red
flower: goldeneye, tip	0.0100	0.0351	0.4943	0.5998	0.0097	-0.0198	0.6989	0.5699
flower: goldeneye, base	0.0088	0.0209	0.4674	0.6753	0.0017	-0.0185	0.5872	0.6132
flower: marshmallow, tip	0.0290	0.4807	0.3984	0.5789	0.0467	0.4192	0.2712	0.4980
flower: marshmallow, base	0.0334	0.0415	0.0475	0.2889	0.0239	0.0937	0.0482	0.2606
flower: black-eyed Susan, tip	0.1730	0.0268	0.6040	0.7299	0.1837	-0.0372	0.6454	0.4818
flower: black-eyed Susan, base	0.0172	0.0213	0.4168	0.5863	0.0001	-0.0258	0.4519	0.4299
flower: balsamroot, tip	0.1697	0.0423	0.5184	0.6208	0.0914	-0.0201	0.5670	0.5016
flower: balsamroot, base	0.1239	0.0365	0.4451	0.5407	0.0979	-0.0135	0.5893	0.5550
flower: fameflower, tip	0.0435	0.4009	0.2542	0.4837	0.0454	0.2955	0.2091	0.4206
flower: fameflower, base	0.0377	0.2396	0.1502	0.2855	0.0474	0.3601	0.1990	0.4791
flower: pea, tip	0.3035	0.2488	0.1849	0.4302	0.3185	0.2766	0.1899	0.4155
leaf1	0.0150	0.0220	0.0284	0.0595	0.0333	0.0262	0.0293	0.0403
leaf2	0.0263	0.0875	0.2447	0.4148	0.0428	0.0926	0.2541	0.3646
leaf3	0.0107	0.0353	0.2311	0.3523	0.0370	0.0430	0.3220	0.3622
leaf4	0.0080	0.0160	0.0173	0.0888	0.0564	0.0648	0.0578	0.1326
leaf5	0.0114	0.0246	0.0535	0.0967	0.0426	0.0488	0.0939	0.1220
leaf6	0.0131	0.0306	0.1334	0.0827	0.0473	0.0503	0.2315	0.1365
leaf7	0.0141	0.0359	0.2264	0.3569	0.0330	0.0324	0.3156	0.3451
leaf8	0.0205	0.0362	0.0330	0.2363	0.0799	0.1397	0.0980	0.3743
leaf9	0.0402	0.0776	0.2602	0.4166	0.0369	0.0498	0.2537	0.3241
leaf10	0.0323	0.1107	0.3623	0.4970	0.0314	0.0771	0.3472	0.3898
leaf11	0.1088	0.1247	0.1618	0.1994	0.1240	0.1468	0.2034	0.2284
leaf12	0.0139	0.0351	0.1373	0.2434	0.0400	0.0492	0.1961	0.2494
leaf13	0.0107	0.0368	0.1951	0.1308	0.0398	0.0340	0.2989	0.1708
leaf14	0.0192	0.0562	0.0383	0.3102	0.0612	0.1263	0.0713	0.3416
leaf16	0.0256	0.0439	0.1741	0.2903	0.0369	0.0484	0.2285	0.2707
leaf17	0.0114	0.0138	0.0425	0.1008	0.0344	0.0300	0.0648	0.1065
leaf18	0.0158	0.0401	0.2866	0.4176	0.0285	0.0259	0.3033	0.3281
leaf19	0.0190	0.0251	0.0310	0.0841	0.0449	0.0512	0.0510	0.0950
leaf20	0.0157	0.0228	0.0714	0.0382	0.0367	0.0345	0.0982	0.0536
leaf21	0.0530	0.1434	0.2641	0.2709	0.0741	0.2072	0.3775	0.3536
leaf22	0.0179	0.0468	0.2807	0.4100	0.0297	0.0315	0.2672	0.2946
leaf23	0.0266	0.0531	0.1586	0.0982	0.0454	0.0621	0.1934	0.1169
leaf25	0.0225	0.0383	0.0282	0.2595	0.0388	0.0615	0.0343	0.1759
leaf26	0.0208	0.0427	0.2879	0.4695	0.0342	0.0359	0.2834	0.3375
leaf27	0.0227	0.0440	0.1034	0.3179	0.0374	0.0633	0.1221	0.2731
leaf28	0.0197	0.0234	0.0915	0.0565	0.0315	0.0242	0.1112	0.0582
leaf29	0.0220	0.0565	0.0407	0.3081	0.0371	0.0784	0.0369	0.2347
leaf30	0.0097	0.0200	0.1401	0.0726	0.0254	0.0106	0.1034	0.0446
leaf31	0.0346	0.0947	0.2703	0.4844	0.0376	0.0845	0.2943	0.3927
leaf32	0.0315	0.0411	0.1129	0.0691	0.0278	0.0289	0.0804	0.0473
leaf33	0.0258	0.0328	0.0622	0.1184	0.0350	0.0435	0.0784	0.1176
leaf34	0.0220	0.0476	0.2195	0.1548	0.0257	0.0201	0.1836	0.1051
leaf35	0.0144	0.0355	0.2374	0.3012	0.0239	0.0210	0.2129	0.2039
leaf36	0.0186	0.0241	0.0299	0.0599	0.0311	0.0331	0.0358	0.0502
leaf37	0.0149	0.0302	0.1512	0.1074	0.0249	0.0205	0.1266	0.0778
leaf38	0.0181	0.0742	0.2623	0.3482	0.0187	0.0398	0.2120	0.1998
leaf39	0.0134	0.0193	0.0869	0.0486	0.0182	0.0130	0.0816	0.0381
leaf40	0.0100	0.0412	0.3141	0.3866	0.0209	0.0032	0.2372	0.2022
egg: quail, A, ground	0.1826	0.2576	0.4456	0.5487	0.2735	0.3487	0.6617	0.6496
egg: quail, A, spot1	0.0141	0.0126	0.0185	0.0386	0.0685	0.0652	0.0789	0.0984
egg: quail, A, spot2	0.0202	0.0274	0.0522	0.0849	0.0129	0.0233	0.0213	0.0190
egg: quail, B, ground	0.2099	0.2794	0.4580	0.5371	0.3133	0.4392	0.7772	0.7237
egg: robin, A, ground	0.1521	0.4311	0.4502	0.3112	0.1598	0.4145	0.4973	0.3293
egg: robin, B, ground	0.1095	0.3689	0.3724	0.2475	0.1645	0.4894	0.5346	0.3548
egg: catbird, A, ground	0.0343	0.2546	0.2395	0.1182	0.0615	0.3018	0.3259	0.1716
egg: catbird, B, ground	0.0355	0.2126	0.2096	0.1080	0.0788	0.3439	0.3699	0.1956
egg: thrasher, A, ground	0.2930	0.3284	0.4537	0.5380	0.3085	0.3511	0.5426	0.5464
egg: thrasher, B, ground	0.2239	0.2968	0.3790	0.4243	0.2661	0.3517	0.4977	0.4924
egg: thrasher, C, ground	0.1687	0.2575	0.3331	0.3446	0.1553	0.2186	0.3389	0.3367
egg: mockingbird, A, ground with spots mixed	0.1736	0.2802	0.3783	0.3986	0.2139	0.2982	0.4607	0.4571
egg: mockingbird, A, blue ground	0.2080	0.3829	0.4479	0.4026	0.1785	0.2916	0.4280	0.3851
egg: mockingbird, A, spot	0.1502	0.2224	0.2962	0.3282	0.0584	0.0714	0.1131	0.1278
egg: mockingbird, B, ground	0.2365	0.3976	0.4820	0.4735	0.3435	0.4823	0.6626	0.6434
egg: mockingbird, C, ground	0.2255	0.3831	0.4555	0.4392	0.2401	0.4386	0.5783	0.5031
egg: dove, A, ground	0.8749	0.9545	0.9820	0.9921	0.7967	0.9515	1.0735	1.0426
egg: dove, B, ground	0.9618	0.9811	1.0000	1.0107	0.7874	0.9080	0.9540	0.9508
egg: duck, A, ground	0.5659	0.6254	0.6205	0.6095	0.5497	0.6687	0.8258	0.8063
egg: duck, B, ground	0.5845	0.6911	0.6997	0.6946	0.5621	0.7038	0.8062	0.7946
bird: oriole, breast	0.0149	0.0115	0.1469	0.4015	0.0475	0.0227	0.4516	0.7421
bird: oriole, belly	0.0929	0.1072	0.3649	0.4784	0.0662	0.0418	0.3682	0.3951
bird: kestrel, breast	0.0355	0.0829	0.1583	0.2421	0.0728	0.1587	0.3643	0.4592
bird: kestrel, throat	0.2256	0.3445	0.3639	0.3662	0.1103	0.2231	0.3110	0.3181
bird: kestrel, spot	0.0157	0.0256	0.0298	0.0319	0.0095	0.0219	0.0193	0.0165
bird: bluebird, breast	0.0046	0.0225	0.0407	0.0774	0.0265	0.0502	0.1050	0.1666
bird: bluebird, belly	0.2904	0.4864	0.5163	0.5032	0.2310	0.2836	0.3436	0.3454
bird: bluebird, rump	0.2260	0.2489	0.1304	0.0613	0.2858	0.1997	0.0758	0.0669
bird: cardinal, breast	0.1088	0.0376	0.0830	0.4403	0.1076	0.0763	0.1420	0.5090
bird: cardinal, throat	0.0223	0.0239	0.0283	0.0363	0.0277	0.0376	0.0444	0.0514
bird: blackburnian warbler, throat	0.0398	0.0134	0.1830	0.4510	0.0485	0.0114	0.4080	0.6619
bird: blackburnian warbler, belly	0.0930	0.0846	0.3856	0.4522	0.0923	0.0691	0.3951	0.3541
bird: blackburnian warbler, black streak	0.0236	0.0253	0.0686	0.0807	0.0118	0.0191	0.0151	0.0088
bird: cowbird, breast	0.0609	0.1140	0.1534	0.1837	0.0902	0.1448	0.2238	0.2499
bird: bunting, belly	0.1738	0.1936	0.1758	0.0906	0.0551	0.0575	0.0451	0.0279
bird: bunting, breast	0.1853	0.2507	0.1341	0.0489	0.1783	0.1534	0.0674	0.0541
bird: bunting, throat	0.1369	0.1807	0.0986	0.0361	0.1308	0.1180	0.0595	0.0486
bird: goldfinch, breast	0.0801	0.0561	0.3907	0.4390	0.1473	0.0122	0.7521	0.5693
bird: banaquit, belly	0.1203	0.1006	0.2841	0.3152	0.0876	0.0138	0.2609	0.2117
bird: banaquit, breast	0.0899	0.0410	0.2865	0.3479	0.0964	0.0149	0.3451	0.2941
bbird: banaquit, throat	0.0995	0.1084	0.1136	0.1223	0.1036	0.1042	0.1252	0.1282
bird: hummingbird, tail	0.0099	0.0088	0.0105	0.0145	0.0259	0.0255	0.0211	0.0224
bird: hummingbird, breast	0.0670	0.1201	0.1612	0.1959	0.0831	0.0929	0.1353	0.1515
bird: hummingbird, throat	0.0126	0.0152	0.0212	0.0265	0.0066	0.0219	0.0214	0.0216
bird: starling, belly green	0.0099	0.0121	0.0134	0.0151	0.0034	0.0174	0.0118	0.0056
bird: starling, throat	0.0030	0.0046	0.0050	0.0051	0.0098	0.0233	0.0203	0.0163
