# Supplementary material for: Recording animal-view videos of the natural world using a novel camera system and software package
Source: PLoS Biol. 2024 Jan 23;22(1):e3002444. doi: 10.1371/journal.pbio.3002444 (PMC10805291; doi:10.1371/journal.pbio.3002444)
Supplement: S1 Data — Numerical data underlying the plots in Figs 3, 5, 6, S1–S6, S10–S21, and S23. (ZIP) [file pbio.3002444.s056.zip › Figure S3/Figure S3 - Apis.csv]

	Spectrometer-predicted u	Spectrometer-predicted b	Spectrometer-predicted g	Camera-predicted u	Camera-predicted b	Camera-predicted g
aruco_black	0.032156051	0.030301566	0.029680299	0.032761656	0.038817894	0.035828665
aruco_white	0.657202818	0.858923771	0.925760403	0.642196655	0.812710524	0.848910391
aruco_cool.grey	0.307051554	0.292964118	0.269015033	0.265502751	0.294774175	0.247892439
aruco_burnt.umber	0.049633149	0.048826087	0.060061085	0.050402164	0.058393668	0.062559143
aruco_burnt.sienna	0.231094696	0.317518739	0.57312105	0.189465448	0.262912691	0.523328066
aruco_raw.sienna	0.048718731	0.057508709	0.135340313	0.048252754	0.072835654	0.127120018
yellow.ochre	0.055348505	0.085964616	0.301997138	0.077709697	0.067677617	0.346295297
sap.green	0.205457113	0.162862358	0.349115146	0.204838946	0.113562375	0.408360541
phthalo.blue	0.310668603	0.566652558	0.393150061	0.28069523	0.578654528	0.353980422
prusian.blue	0.521584305	0.692389451	0.68210278	0.44811064	0.681881189	0.646955907
ultramarine	0.409807382	0.508798194	0.236399237	0.427826971	0.580287576	0.22231248
purple	0.313717555	0.367367431	0.231068668	0.328296423	0.397654265	0.227198333
crimson.lake	0.581151086	0.582514487	0.565309129	0.605673373	0.693844497	0.644575477
cad.red	0.09945527	0.082285494	0.111227614	0.129273757	0.165423259	0.163349777
cad.red.orange	0.253202977	0.183911644	0.324399934	0.219591618	0.201110125	0.331622541
cad.orange	0.323200105	0.271255104	0.545699115	0.264558256	0.215011567	0.564900756
yellow	0.188588766	0.192295586	0.605518959	0.176629722	0.110308997	0.656996965
lemon.yellow	0.326657973	0.370074215	0.761856342	0.290057987	0.345862836	0.789397776
Pastel_white_64	0.573675752	0.808572514	0.88063352	0.620734274	0.777578712	0.851771772
Pastel_cool gray 1_65	0.630919304	0.690843587	0.732298942	0.600898504	0.727875113	0.743326008
Pastel_sepia_66	0.544755977	0.57679432	0.621949434	0.484477341	0.563678026	0.601050675
Pastel_cool gray 2_67	0.485750139	0.504536725	0.508310919	0.427151531	0.485251606	0.481627762
Pastel_cool gray 3_68	0.270717262	0.273441527	0.268540141	0.257403582	0.291270196	0.269875586
Pastel_cool gray 4_69	0.16052887	0.161631026	0.153889556	0.157618463	0.175747678	0.160697013
Pastel_cool gray 5_70	0.140197048	0.141717609	0.135176721	0.143716335	0.159760028	0.145446375
Pastel_black_71	0.036001585	0.035972559	0.036269934	0.050426375	0.055752136	0.052491158
Pastel_phthalo blue_72	0.097423416	0.284880052	0.15915835	0.113228269	0.295064688	0.144060031
Pastel_lemon yellow_73	0.050772074	0.086739824	0.627747525	0.084624484	0.013819218	0.690930605
Pastel_bright green_74	0.089980658	0.153484323	0.343556321	0.106319286	0.155272454	0.342651397
Pastel_crimson lake 4_75	0.126771963	0.110000156	0.129879641	0.145275921	0.177174807	0.154997766
Pastel_purple brown_76	0.686421779	0.734087534	0.76401481	0.600977778	0.715891898	0.734996796
DKK_new_white_22	0.561037803	0.84686783	0.907968596	0.52191627	0.794372976	0.814668953
DKK_new_gray1_23	0.235844465	0.353909655	0.389947522	0.255650222	0.359869778	0.382786393
DKK_new_gray2_24	0.150909802	0.22008542	0.243007575	0.193100512	0.263338327	0.276150793
DKK_new_gray3_25	0.077125465	0.115131736	0.132650769	0.124433905	0.163441196	0.174280196
DKK_new_gray4_26	0.037909148	0.058039529	0.069852925	0.078952573	0.098285332	0.10471867
DKK_new_black_27	0.003979194	0.008171622	0.012708277	0.038085122	0.03993981	0.036214545
DKK_new_red_28	0.038667897	0.028828006	0.071513381	0.072301336	0.111330166	0.11464259
DKK_new_yellow_29	0.080076204	0.060098816	0.579788652	0.107869543	-0.03677436	0.613536358
DKK_new_green_30	0.026197909	0.040883817	0.253731165	0.058760062	0.01538139	0.30824402
DKK_new_blue_31	0.06678239	0.453947257	0.349939968	0.0871858	0.460419893	0.328845143
DKK_new_navy_32	0.010480535	0.051337944	0.029002388	0.044007067	0.086275928	0.050573494
DKK_new_magenta_33	0.162802011	0.189876672	0.110082962	0.22596173	0.316108555	0.14705044
DKK_new_maroon_34	0.033093142	0.03120171	0.054108979	0.064986005	0.087605357	0.084863521
DKK_new_raw sienna_35	0.038747953	0.029809757	0.143702859	0.073286295	0.073817812	0.188188851
DKK_new_teal_36	0.064424209	0.201491199	0.189408243	0.094386786	0.221955702	0.20139645
DKK_new_mauve_37	0.142979723	0.204689918	0.135584526	0.191300467	0.281506389	0.160172254
DKK_new_tan_38	0.160281125	0.185814769	0.270916989	0.191626981	0.225846827	0.299833447
DKK_new_dark tan_39	0.126438072	0.1465985	0.221016496	0.161670402	0.184311062	0.251362473
