# Supplementary material for: Recording animal-view videos of the natural world using a novel camera system and software package
Source: PLoS Biol. 2024 Jan 23;22(1):e3002444. doi: 10.1371/journal.pbio.3002444 (PMC10805291; doi:10.1371/journal.pbio.3002444)
Supplement: S1 Data — Numerical data underlying the plots in Figs 3, 5, 6, S1–S6, S10–S21, and S23. (ZIP) [file pbio.3002444.s056.zip › Figure S3/Figure S3 - Avian.csv]

	Spectrometer-predicted u	Spectrometer-predicted b	Spectrometer-predicted g	Spectrometer-predicted r	Camera-predicted u	Camera-predicted b	Camera-predicted g	Camera-predicted r
aruco_black	0.03179945	0.029478803	0.029175732	0.029605525	0.036090743	0.038730159	0.036244784	0.032182939
aruco_white	0.744243278	0.935755168	0.974930192	0.992960616	0.705142677	0.858555079	0.90995127	0.909481287
aruco_cool.grey	0.304448503	0.285216386	0.254391629	0.2430727	0.293009281	0.27400437	0.237801433	0.23941882
aruco_burnt.umber	0.049146849	0.049040741	0.064115729	0.094840104	0.055091865	0.057423271	0.068117321	0.085373335
aruco_burnt.sienna	0.231100863	0.412150519	0.71479745	0.881094748	0.194728658	0.335599869	0.692530394	0.754413784
aruco_raw.sienna	0.048986996	0.067345617	0.158819289	0.445737489	0.05191043	0.080626398	0.157795891	0.352658719
yellow.ochre	0.055553257	0.123929625	0.433311096	0.574728664	0.067616418	0.100840971	0.523884833	0.586319923
sap.green	0.19721172	0.16274896	0.498515515	0.314669098	0.197819591	0.105159551	0.621082783	0.32110709
phthalo.blue	0.345589463	0.689947355	0.289915291	0.170988924	0.334790915	0.70346117	0.216057047	0.208508357
prusian.blue	0.546615032	0.807415501	0.670537081	0.479882447	0.500598371	0.792306662	0.648754716	0.46420607
ultramarine	0.44123365	0.510600783	0.095126584	0.071462568	0.495488316	0.557492614	0.021603052	0.111770563
purple	0.354466588	0.336510973	0.163708472	0.241374722	0.371720701	0.36453408	0.139761493	0.260407537
crimson.lake	0.603147913	0.553435769	0.545381372	0.779629417	0.667931557	0.654339552	0.649218678	0.907462239
cad.red	0.107622683	0.063978007	0.096400262	0.634259523	0.146098793	0.140165016	0.157240868	0.648318291
cad.red.orange	0.250752755	0.14676217	0.348744463	0.988858132	0.233327255	0.153773069	0.418570787	0.910482407
cad.orange	0.306555812	0.278422147	0.705026495	0.935566544	0.264404923	0.211865664	0.803738475	0.885028005
yellow	0.185555015	0.249524525	0.861590802	0.936485357	0.154175818	0.162577614	1.018606544	0.830719709
lemon.yellow	0.326289928	0.499062865	0.928447248	0.947459811	0.290041894	0.449869514	1.088429451	0.861065984
Pastel_white_64	0.675623066	0.892444598	0.9356646	0.957191141	0.678647518	0.825386465	0.936083198	0.916157246
Pastel_cool gray 1_65	0.648303564	0.728131642	0.753621338	0.770438867	0.65914917	0.745114982	0.791317046	0.793852925
Pastel_sepia_66	0.55224638	0.602185183	0.643973022	0.687561504	0.528710723	0.566473126	0.656713188	0.662878633
Pastel_cool gray 2_67	0.490090645	0.51937312	0.507873583	0.507914822	0.467436969	0.475462109	0.509905338	0.476962626
Pastel_cool gray 3_68	0.270524462	0.277863522	0.263916237	0.263490244	0.28289488	0.279724509	0.274679393	0.272109777
Pastel_cool gray 4_69	0.160397122	0.16366459	0.148122278	0.145873694	0.173186243	0.166709334	0.162679568	0.158776894
Pastel_cool gray 5_70	0.139955802	0.144531581	0.12930124	0.132810244	0.157926068	0.151019156	0.146902204	0.144199342
Pastel_black_71	0.036219338	0.035995646	0.036380699	0.036983419	0.055278819	0.052925132	0.054152187	0.051660277
Pastel_phthalo blue_72	0.11795215	0.39428574	0.078299721	0.049196735	0.142396465	0.371848226	0.045377787	0.092624955
Pastel_lemon yellow_73	0.049593245	0.192668641	0.906586021	0.927856571	0.044987556	0.109637693	1.13015604	0.787388802
Pastel_bright green_74	0.090075863	0.277568598	0.408279065	0.118019781	0.104307525	0.237423524	0.4729397	0.098626927
Pastel_crimson lake 4_75	0.14030633	0.085000687	0.109131102	0.704870962	0.164383039	0.144143879	0.138337404	0.617363811
Pastel_purple brown_76	0.704821502	0.757094969	0.776206689	0.861541516	0.658577859	0.723571897	0.785336912	0.818760276
DKK_new_white_22	0.591326186	1.025124845	0.944275121	0.957873501	0.581266463	0.916609704	0.847766638	0.896176517
DKK_new_gray1_23	0.25095658	0.429614184	0.405420962	0.42441033	0.282194883	0.404042751	0.409671992	0.411855251
DKK_new_gray2_24	0.16091443	0.264029414	0.251840247	0.273161773	0.213018909	0.289545089	0.294071168	0.304233015
DKK_new_gray3_25	0.08276852	0.140139972	0.138951436	0.155452112	0.136796191	0.176391497	0.187792718	0.197579756
DKK_new_gray4_26	0.041301993	0.071418024	0.073865482	0.085564848	0.086490497	0.103133336	0.113540441	0.114511356
DKK_new_black_27	0.005005348	0.011103058	0.01410798	0.014290338	0.041647393	0.03668968	0.037059769	0.026696013
DKK_new_red_28	0.038426742	0.028588713	0.058484757	0.653667158	0.083535142	0.100354441	0.108825855	0.533572257
DKK_new_yellow_29	0.072396358	0.095533638	0.905447225	0.98837851	0.068046615	-0.000548458	1.042599916	0.729042768
DKK_new_green_30	0.02639097	0.080827483	0.38142378	0.206176717	0.041613899	0.057605959	0.505298018	0.18353565
DKK_new_blue_31	0.086623589	0.729949091	0.254563249	0.036623808	0.121916451	0.686796188	0.231492117	0.076224372
DKK_new_navy_32	0.014698905	0.071424803	0.015826993	0.01437498	0.052361686	0.101913683	0.028662639	0.039734311
DKK_new_magenta_33	0.178304203	0.18073432	0.042372599	0.635986662	0.264817208	0.277492672	0.039157428	0.620922565
DKK_new_maroon_34	0.034444707	0.033032462	0.049570505	0.306582556	0.073433325	0.081025481	0.081690952	0.27859208
DKK_new_raw sienna_35	0.037169404	0.038161574	0.19153542	0.482388601	0.074005619	0.07584849	0.260422111	0.428270042
DKK_new_teal_36	0.076534997	0.292499668	0.172460184	0.084587438	0.110267259	0.297717273	0.188830465	0.116367832
DKK_new_mauve_37	0.158164406	0.221545994	0.085804676	0.372055862	0.222231328	0.276049942	0.086350054	0.380310774
DKK_new_tan_38	0.16729108	0.209514547	0.307776108	0.497547622	0.206466734	0.233015001	0.355592549	0.4627707
DKK_new_dark tan_39	0.132288429	0.166215488	0.253908143	0.401550001	0.17347908	0.187959835	0.302049845	0.379356146
