# Supplementary material for: Recording animal-view videos of the natural world using a novel camera system and software package
Source: PLoS Biol. 2024 Jan 23;22(1):e3002444. doi: 10.1371/journal.pbio.3002444 (PMC10805291; doi:10.1371/journal.pbio.3002444)
Supplement: S1 Data — Numerical data underlying the plots in Figs 3, 5, 6, S1–S6, S10–S21, and S23. (ZIP) [file pbio.3002444.s056.zip › Figure S4/Figure S4 - Apis.csv]

	Spectrometer-predicted u	Spectrometer-predicted b	Spectrometer-predicted g	Camera-predicted u	Camera-predicted b	Camera-predicted g
aruco_black	0.032156051	0.030301566	0.029680299	0.033991084	0.027412374	0.023040259
aruco_white	0.657202818	0.858923771	0.925760403	0.68166399	0.843470871	0.881723583
aruco_cool.grey	0.307051554	0.292964118	0.269015033	0.237864047	0.295110911	0.23697038
aruco_burnt.umber	0.049633149	0.048826087	0.060061085	0.056026846	0.059554677	0.055027124
aruco_burnt.sienna	0.231094696	0.317518739	0.57312105	0.189866528	0.303609192	0.579595625
aruco_raw.sienna	0.048718731	0.057508709	0.135340313	0.055745818	0.073923662	0.123593755
aruco_99	1.036730563	1.006118218	0.992062205	0.861391306	1.005732298	0.958339691
aruco_70	0.75109753	0.719689495	0.697581299	0.653810084	0.759916306	0.708421826
aruco_50	0.597539754	0.563467435	0.534903756	0.569092989	0.659502149	0.608767331
aruco_43	0.472849022	0.447053248	0.427197727	0.355546772	0.419081062	0.38060078
aruco_16	0.168974444	0.160756444	0.155987685	0.128681228	0.152960524	0.134764522
aruco_11	0.119865346	0.112928342	0.108780999	0.094809316	0.108102843	0.090942733
aruco_5	0.055965287	0.050491035	0.047009245	0.052390356	0.049542703	0.04074781
aruco_3	0.030959669	0.027272056	0.025133117	0.038358014	0.03313525	0.025398245
yellow.ochre	0.055348505	0.085964616	0.301997138	0.071371973	0.070769869	0.324023247
sap.green	0.205457113	0.162862358	0.349115146	0.172874212	0.107727818	0.387980908
phthalo.blue	0.310668603	0.566652558	0.393150061	0.298831284	0.634904861	0.388783306
prusian.blue	0.521584305	0.692389451	0.68210278	0.502991915	0.750136912	0.737437069
ultramarine	0.409807382	0.508798194	0.236399237	0.493693829	0.69028008	0.256972909
purple	0.313717555	0.367367431	0.231068668	0.373287737	0.454631805	0.245990455
crimson.lake	0.581151086	0.582514487	0.565309129	0.614913344	0.720616698	0.643972099
cad.red	0.09945527	0.082285494	0.111227614	0.118606329	0.15227209	0.151005834
cad.red.orange	0.253202977	0.183911644	0.324399934	0.193837792	0.192443013	0.332194984
cad.orange	0.323200105	0.271255104	0.545699115	0.239457399	0.212792516	0.613002121
yellow	0.188588766	0.192295586	0.605518959	0.169197738	0.104806431	0.725419223
lemon.yellow	0.326657973	0.370074215	0.761856342	0.297955155	0.360411644	0.899257481
Pastel_white_64	0.573675752	0.808572514	0.88063352	0.631227374	0.820243955	0.871363878
Pastel_cool gray 1_65	0.630919304	0.690843587	0.732298942	0.602924526	0.737383962	0.773279071
Pastel_sepia_66	0.544755977	0.57679432	0.621949434	0.487912983	0.610696971	0.612555802
Pastel_cool gray 2_67	0.485750139	0.504536725	0.508310919	0.416767091	0.524386227	0.499880522
Pastel_cool gray 3_68	0.270717262	0.273441527	0.268540141	0.233192548	0.296013236	0.276076853
Pastel_cool gray 4_69	0.16052887	0.161631026	0.153889556	0.138747022	0.177838579	0.154610142
Pastel_cool gray 5_70	0.140197048	0.141717609	0.135176721	0.13425231	0.175459921	0.148822963
Pastel_black_71	0.036001585	0.035972559	0.036269934	0.04421737	0.03941077	0.036606193
Pastel_phthalo blue_72	0.097423416	0.284880052	0.15915835	0.102781177	0.304997116	0.137219474
Pastel_lemon yellow_73	0.050772074	0.086739824	0.627747525	0.092463739	0.022712402	0.711838543
Pastel_bright green_74	0.089980658	0.153484323	0.343556321	0.103299506	0.166856766	0.361751348
Pastel_crimson lake 4_75	0.126771963	0.110000156	0.129879641	0.132058159	0.169393107	0.148802325
Pastel_purple brown_76	0.686421779	0.734087534	0.76401481	0.664883971	0.816641033	0.820628285
DKK_new_white_22	0.561037803	0.84686783	0.907968596	0.425123096	0.686766922	0.742830336
DKK_new_gray1_23	0.235844465	0.353909655	0.389947522	0.20084177	0.320376337	0.341279328
DKK_new_gray2_24	0.150909802	0.22008542	0.243007575	0.155823886	0.238055408	0.249378353
DKK_new_gray3_25	0.077125465	0.115131736	0.132650769	0.111288011	0.157619774	0.166830584
DKK_new_gray4_26	0.037909148	0.058039529	0.069852925	0.095658362	0.120974526	0.120546669
DKK_new_black_27	0.003979194	0.008171622	0.012708277	0.08383029	0.091755934	0.078053705
DKK_new_red_28	0.038667897	0.028828006	0.071513381	0.053901561	0.083396167	0.092632405
DKK_new_yellow_29	0.080076204	0.060098816	0.579788652	0.080826633	-0.048015125	0.581365049
DKK_new_green_30	0.026197909	0.040883817	0.253731165	0.053013548	0.010595357	0.299910545
DKK_new_blue_31	0.06678239	0.453947257	0.349939968	0.114497915	0.507566988	0.384415448
DKK_new_navy_32	0.010480535	0.051337944	0.029002388	0.070484012	0.117469408	0.074820973
DKK_new_magenta_33	0.162802011	0.189876672	0.110082962	0.317547947	0.425841391	0.251031697
DKK_new_maroon_34	0.033093142	0.03120171	0.054108979	0.049913637	0.064580448	0.070151396
DKK_new_raw sienna_35	0.038747953	0.029809757	0.143702859	0.059707139	0.052532673	0.173965812
DKK_new_teal_36	0.064424209	0.201491199	0.189408243	0.087053694	0.215973571	0.2071466
DKK_new_mauve_37	0.142979723	0.204689918	0.135584526	0.196124345	0.304075629	0.182154894
DKK_new_tan_38	0.160281125	0.185814769	0.270916989	0.224555939	0.272708476	0.340182602
DKK_new_dark tan_39	0.126438072	0.1465985	0.221016496	0.26120165	0.285049289	0.355069429
