# Supplementary material for: Recording animal-view videos of the natural world using a novel camera system and software package
Source: PLoS Biol. 2024 Jan 23;22(1):e3002444. doi: 10.1371/journal.pbio.3002444 (PMC10805291; doi:10.1371/journal.pbio.3002444)
Supplement: S1 Data — Numerical data underlying the plots in Figs 3, 5, 6, S1–S6, S10–S21, and S23. (ZIP) [file pbio.3002444.s056.zip › Figure S4/Figure S4 - Avian.csv]

	Spectrometer-predicted u	Spectrometer-predicted b	Spectrometer-predicted g	Spectrometer-predicted r	Camera-predicted u	Camera-predicted b	Camera-predicted g	Camera-predicted r
aruco_black	0.03179945	0.029478803	0.029175732	0.029605525	0.036775772	0.018854251	0.023770334	0.013294873
aruco_white	0.744243278	0.935755168	0.974930192	0.992960616	0.747316599	0.880414248	0.948240459	0.929989338
aruco_cool.grey	0.304448503	0.285216386	0.254391629	0.2430727	0.265333265	0.292685151	0.215129256	0.239770308
aruco_burnt.umber	0.049146849	0.049040741	0.064115729	0.094840104	0.061555263	0.052563716	0.055724327	0.082909219
aruco_burnt.sienna	0.231100863	0.412150519	0.71479745	0.881094748	0.197045565	0.400327533	0.753344715	0.902455568
aruco_raw.sienna	0.048986996	0.067345617	0.158819289	0.445737489	0.060019195	0.075283267	0.152341798	0.352285385
aruco_99	1.030864655	0.991564581	0.982661391	0.979789174	0.946915329	0.992770314	0.987214267	0.976179242
aruco_70	0.74380732	0.704679357	0.684234056	0.667534622	0.719495714	0.744521379	0.720892131	0.716261268
aruco_50	0.59117205	0.545132934	0.51907589	0.49941568	0.626521528	0.643609166	0.616087854	0.612755418
aruco_43	0.466921706	0.434318124	0.415594228	0.402042115	0.392235637	0.412423909	0.38040933	0.380820453
aruco_16	0.167177441	0.157070321	0.152734969	0.152157158	0.142316103	0.150309354	0.131856978	0.136175916
aruco_11	0.118364247	0.109648058	0.105955653	0.10620986	0.104849614	0.102150008	0.086740695	0.092640847
aruco_5	0.054683585	0.047699028	0.044770239	0.044736508	0.057274271	0.040177826	0.039824229	0.033633411
aruco_3	0.029978372	0.025440146	0.023716898	0.023964593	0.041818541	0.024134057	0.024224583	0.016566873
yellow.ochre	0.055553257	0.123929625	0.433311096	0.574728664	0.062728934	0.106528886	0.484880686	0.542062104
sap.green	0.19721172	0.16274896	0.498515515	0.314669098	0.16554448	0.11624945	0.586688817	0.310591698
phthalo.blue	0.345589463	0.689947355	0.289915291	0.170988924	0.357936233	0.778468192	0.236058399	0.237763405
prusian.blue	0.546615032	0.807415501	0.670537081	0.479882447	0.559143901	0.872196913	0.758155346	0.503262401
ultramarine	0.44123365	0.510600783	0.095126584	0.071462568	0.574305415	0.672131777	0.010687197	0.141774848
purple	0.354466588	0.336510973	0.163708472	0.241374722	0.423586875	0.41679734	0.137591258	0.260337114
crimson.lake	0.603147913	0.553435769	0.545381372	0.779629417	0.681461394	0.677970052	0.627994239	1.010784268
cad.red	0.107622683	0.063978007	0.096400262	0.634259523	0.134182379	0.12809515	0.145221144	0.616928875
cad.red.orange	0.250752755	0.14676217	0.348744463	0.988858132	0.206393883	0.154782608	0.419145465	1.007150173
cad.orange	0.306555812	0.278422147	0.705026495	0.935566544	0.235632271	0.234865457	0.878295064	1.000008345
yellow	0.185555015	0.249524525	0.861590802	0.936485357	0.142123759	0.16988638	1.130714655	0.994027436
lemon.yellow	0.326289928	0.499062865	0.928447248	0.947459811	0.293459833	0.484287828	1.256660819	1.057444572
Pastel_white_64	0.675623066	0.892444598	0.9356646	0.957191141	0.693585932	0.880226791	0.938522279	0.973815203
Pastel_cool gray 1_65	0.648303564	0.728131642	0.753621338	0.770438867	0.660356462	0.765030503	0.834157169	0.812202573
Pastel_sepia_66	0.55224638	0.602185183	0.643973022	0.687561504	0.537338078	0.631892323	0.642027795	0.70200789
Pastel_cool gray 2_67	0.490090645	0.51937312	0.507873583	0.507914822	0.460361838	0.54264468	0.509940267	0.513213634
Pastel_cool gray 3_68	0.270524462	0.277863522	0.263916237	0.263490244	0.258102775	0.306773067	0.277663052	0.279726565
Pastel_cool gray 4_69	0.160397122	0.16366459	0.148122278	0.145873694	0.154387712	0.182799518	0.148248866	0.155494884
Pastel_cool gray 5_70	0.139955802	0.144531581	0.12930124	0.132810244	0.149869993	0.181261331	0.139675707	0.153601572
Pastel_black_71	0.036219338	0.035995646	0.036380699	0.036983419	0.047924235	0.030838648	0.038878907	0.032729857
Pastel_phthalo blue_72	0.11795215	0.39428574	0.078299721	0.049196735	0.133308977	0.392070144	0.025339775	0.093504064
Pastel_lemon yellow_73	0.049593245	0.192668641	0.906586021	0.927856571	0.053091291	0.118211359	1.158154607	0.850221634
Pastel_bright green_74	0.090075863	0.277568598	0.408279065	0.118019781	0.101310283	0.261210084	0.495609671	0.112947673
Pastel_crimson lake 4_75	0.14030633	0.085000687	0.109131102	0.704870962	0.15033251	0.140765965	0.131272003	0.62652123
Pastel_purple brown_76	0.704821502	0.757094969	0.776206689	0.861541516	0.731287122	0.835458636	0.862855732	0.9427315
DKK_new_white_22	0.591326186	1.025124845	0.944275121	0.957873501	0.473098814	0.822161138	0.791938722	0.809337258
DKK_new_gray1_23	0.25095658	0.429614184	0.405420962	0.42441033	0.223603249	0.380696416	0.361381888	0.367174387
DKK_new_gray2_24	0.16091443	0.264029414	0.251840247	0.273161773	0.173243448	0.276468098	0.262565792	0.272501469
DKK_new_gray3_25	0.08276852	0.140139972	0.138951436	0.155452112	0.12292286	0.177534416	0.178059429	0.176348656
DKK_new_gray4_26	0.041301993	0.071418024	0.073865482	0.085564848	0.105406798	0.126369461	0.125949353	0.129680872
DKK_new_black_27	0.005005348	0.011103058	0.01410798	0.014290338	0.092408672	0.084218577	0.0755307	0.080448642
DKK_new_red_28	0.038426742	0.028588713	0.058484757	0.653667158	0.062305853	0.072753765	0.090971395	0.465905905
DKK_new_yellow_29	0.072396358	0.095533638	0.905447225	0.98837851	0.041192032	-0.006050318	0.992704988	0.738205433
DKK_new_green_30	0.02639097	0.080827483	0.38142378	0.206176717	0.035712831	0.052693464	0.493962407	0.183375999
DKK_new_blue_31	0.086623589	0.729949091	0.254563249	0.036623808	0.152075648	0.746673584	0.293375403	0.12371105
DKK_new_navy_32	0.014698905	0.071424803	0.015826993	0.01437498	0.081908636	0.130911976	0.05003988	0.074280478
DKK_new_magenta_33	0.178304203	0.18073432	0.042372599	0.635986662	0.365502149	0.389440119	0.14624536	0.700118124
DKK_new_maroon_34	0.034444707	0.033032462	0.049570505	0.306582556	0.056009922	0.057067834	0.071880832	0.253653765
DKK_new_raw sienna_35	0.037169404	0.038161574	0.19153542	0.482388601	0.058359947	0.052738301	0.250192136	0.412209153
DKK_new_teal_36	0.076534997	0.292499668	0.172460184	0.084587438	0.101608582	0.296309263	0.201359421	0.12093839
DKK_new_mauve_37	0.158164406	0.221545994	0.085804676	0.372055862	0.228554845	0.309124947	0.106798723	0.411676645
DKK_new_tan_38	0.16729108	0.209514547	0.307776108	0.497547622	0.243675292	0.281530172	0.392572314	0.5371629
DKK_new_dark tan_39	0.132288429	0.166215488	0.253908143	0.401550001	0.281442255	0.279370219	0.415782183	0.477872491
