# Supplementary material for: Recording animal-view videos of the natural world using a novel camera system and software package
Source: PLoS Biol. 2024 Jan 23;22(1):e3002444. doi: 10.1371/journal.pbio.3002444 (PMC10805291; doi:10.1371/journal.pbio.3002444)
Supplement: S1 Data — Numerical data underlying the plots in Figs 3, 5, 6, S1–S6, S10–S21, and S23. (ZIP) [file pbio.3002444.s056.zip › Figure S5/Figure S5 - Apis.csv]

	Spectrometer-predicted u	Spectrometer-predicted b	Spectrometer-predicted g	Camera-predicted u	Camera-predicted b	Camera-predicted g
aruco_black	0.032156051	0.030301566	0.029680299	0.037572157	0.041210447	0.042145699
aruco_white	0.657202818	0.858923771	0.925760403	0.690098703	0.83919692	0.892960608
aruco_cool.grey	0.307051554	0.292964118	0.269015033	0.244001552	0.28790009	0.236600846
aruco_burnt.umber	0.049633149	0.048826087	0.060061085	0.059925251	0.068708584	0.06921535
aruco_burnt.sienna	0.231094696	0.317518739	0.57312105	0.195046738	0.292238235	0.577727139
aruco_raw.sienna	0.048718731	0.057508709	0.135340313	0.05902984	0.079735242	0.129257023
yellow.ochre	0.055348505	0.085964616	0.301997138	0.074709393	0.073347196	0.319068879
sap.green	0.205457113	0.162862358	0.349115146	0.178413779	0.109863296	0.38275376
phthalo.blue	0.310668603	0.566652558	0.393150061	0.305372894	0.627500415	0.384112239
prusian.blue	0.521584305	0.692389451	0.68210278	0.510888636	0.745231748	0.741204858
ultramarine	0.409807382	0.508798194	0.236399237	0.501486957	0.679861546	0.257259876
purple	0.313717555	0.367367431	0.231068668	0.380456626	0.443856746	0.246228591
crimson.lake	0.581151086	0.582514487	0.565309129	0.623038352	0.712541699	0.643004715
cad.red	0.09945527	0.082285494	0.111227614	0.123137653	0.153352693	0.155264914
cad.red.orange	0.253202977	0.183911644	0.324399934	0.199667022	0.193992585	0.328087062
cad.orange	0.323200105	0.271255104	0.545699115	0.245653734	0.206451148	0.611914396
yellow	0.188588766	0.192295586	0.605518959	0.174464345	0.097927786	0.729694664
lemon.yellow	0.326657973	0.370074215	0.761856342	0.304632485	0.344385147	0.914952993
Pastel_white_64	0.573675752	0.808572514	0.88063352	0.636818647	0.813998342	0.882436872
Pastel_cool gray 1_65	0.630919304	0.690843587	0.732298942	0.612856865	0.730800986	0.781231403
Pastel_sepia_66	0.544755977	0.57679432	0.621949434	0.49813205	0.603151202	0.618335843
Pastel_cool gray 2_67	0.485750139	0.504536725	0.508310919	0.423447609	0.513410687	0.496323496
Pastel_cool gray 3_68	0.270717262	0.273441527	0.268540141	0.23827076	0.28707853	0.2727198
Pastel_cool gray 4_69	0.16052887	0.161631026	0.153889556	0.145865068	0.17895557	0.160730273
Pastel_cool gray 5_70	0.140197048	0.141717609	0.135176721	0.13879104	0.172335595	0.152293578
Pastel_black_71	0.036001585	0.035972559	0.036269934	0.048474845	0.052206654	0.054249875
Pastel_phthalo blue_72	0.097423416	0.284880052	0.15915835	0.1066586	0.293101013	0.142286882
Pastel_lemon yellow_73	0.050772074	0.086739824	0.627747525	0.097669743	0.018041283	0.720870078
Pastel_bright green_74	0.089980658	0.153484323	0.343556321	0.104781166	0.158300817	0.354514003
Pastel_crimson lake 4_75	0.126771963	0.110000156	0.129879641	0.137995243	0.171238437	0.154606268
Pastel_purple brown_76	0.686421779	0.734087534	0.76401481	0.674786806	0.81533885	0.833282411
DKK_new_white_22	0.561037803	0.84686783	0.907968596	0.429379284	0.681353033	0.751128912
DKK_new_gray1_23	0.235844465	0.353909655	0.389947522	0.207139879	0.31421116	0.340712011
DKK_new_gray2_24	0.150909802	0.22008542	0.243007575	0.15881522	0.226253688	0.249498859
DKK_new_gray3_25	0.077125465	0.115131736	0.132650769	0.114495233	0.153705657	0.165523693
DKK_new_gray4_26	0.037909148	0.058039529	0.069852925	0.101106323	0.122938283	0.127685905
DKK_new_black_27	0.003979194	0.008171622	0.012708277	0.086928509	0.093543366	0.08647541
DKK_new_red_28	0.038667897	0.028828006	0.071513381	0.05588346	0.087672323	0.100874476
DKK_new_yellow_29	0.080076204	0.060098816	0.579788652	0.08353208	-0.037532538	0.575649858
DKK_new_green_30	0.026197909	0.040883817	0.253731165	0.058054857	0.021199511	0.295406997
DKK_new_blue_31	0.06678239	0.453947257	0.349939968	0.116611287	0.495849729	0.378080666
DKK_new_navy_32	0.010480535	0.051337944	0.029002388	0.077297762	0.122562945	0.089722686
DKK_new_magenta_33	0.162802011	0.189876672	0.110082962	0.323817015	0.406697452	0.246580049
DKK_new_maroon_34	0.033093142	0.03120171	0.054108979	0.053145248	0.073196359	0.081914574
DKK_new_raw sienna_35	0.038747953	0.029809757	0.143702859	0.062396295	0.06064111	0.172743037
DKK_new_teal_36	0.064424209	0.201491199	0.189408243	0.089130603	0.202924088	0.206693575
DKK_new_mauve_37	0.142979723	0.204689918	0.135584526	0.198903337	0.289658219	0.180950552
DKK_new_tan_38	0.160281125	0.185814769	0.270916989	0.23061043	0.262444496	0.340308189
DKK_new_dark tan_39	0.126438072	0.1465985	0.221016496	0.284336865	0.294976681	0.36907056
