# Supplementary material for: Recording animal-view videos of the natural world using a novel camera system and software package
Source: PLoS Biol. 2024 Jan 23;22(1):e3002444. doi: 10.1371/journal.pbio.3002444 (PMC10805291; doi:10.1371/journal.pbio.3002444)
Supplement: S1 Data — Numerical data underlying the plots in Figs 3, 5, 6, S1–S6, S10–S21, and S23. (ZIP) [file pbio.3002444.s056.zip › Figure S5/Figure S5 - Avian.csv]

	Spectrometer-predicted u	Spectrometer-predicted b	Spectrometer-predicted g	Spectrometer-predicted r	Camera-predicted u	Camera-predicted b	Camera-predicted g	Camera-predicted r
aruco_black	0.03179945	0.029478803	0.029175732	0.029605525	0.040966086	0.039540179	0.045492698	0.043446809
aruco_white	0.744243278	0.935755168	0.974930192	0.992960616	0.754690945	0.871202648	0.971254408	0.929281652
aruco_cool.grey	0.304448503	0.285216386	0.254391629	0.2430727	0.270707637	0.278610498	0.221000701	0.223444313
aruco_burnt.umber	0.049146849	0.049040741	0.064115729	0.094840104	0.065735228	0.066159733	0.073104195	0.094484299
aruco_burnt.sienna	0.231100863	0.412150519	0.71479745	0.881094748	0.201087117	0.380150259	0.759366453	0.892220616
aruco_raw.sienna	0.048986996	0.067345617	0.158819289	0.445737489	0.063518591	0.084485576	0.158766598	0.328212321
yellow.ochre	0.055553257	0.123929625	0.433311096	0.574728664	0.06662558	0.108137593	0.476095974	0.513280988
sap.green	0.19721172	0.16274896	0.498515515	0.314669098	0.171713471	0.11508783	0.577982485	0.286542207
phthalo.blue	0.345589463	0.689947355	0.289915291	0.170988924	0.363983363	0.762776852	0.235094681	0.217291743
prusian.blue	0.546615032	0.807415501	0.670537081	0.479882447	0.566206992	0.862329125	0.769908547	0.47268486
ultramarine	0.44123365	0.510600783	0.095126584	0.071462568	0.581021667	0.651736736	0.019944182	0.134405747
purple	0.354466588	0.336510973	0.163708472	0.241374722	0.429537803	0.397163689	0.147217035	0.24168244
crimson.lake	0.603147913	0.553435769	0.545381372	0.779629417	0.68895191	0.65969193	0.633340716	1.011832237
cad.red	0.107622683	0.063978007	0.096400262	0.634259523	0.138431519	0.129811972	0.15311411	0.583053827
cad.red.orange	0.250752755	0.14676217	0.348744463	0.988858132	0.212799713	0.152036965	0.412440598	0.995259643
cad.orange	0.306555812	0.278422147	0.705026495	0.935566544	0.241333276	0.220698982	0.881973267	0.998799205
yellow	0.185555015	0.249524525	0.861590802	0.936485357	0.146433592	0.157147959	1.143471956	0.995233417
lemon.yellow	0.326289928	0.499062865	0.928447248	0.947459811	0.29738766	0.460077524	1.294798493	1.069471121
Pastel_white_64	0.675623066	0.892444598	0.9356646	0.957191141	0.697823822	0.870163143	0.962147117	0.975881577
Pastel_cool gray 1_65	0.648303564	0.728131642	0.753621338	0.770438867	0.669144273	0.75121969	0.853909492	0.799029469
Pastel_sepia_66	0.55224638	0.602185183	0.643973022	0.687561504	0.546442509	0.616008699	0.65897119	0.686077833
Pastel_cool gray 2_67	0.490090645	0.51937312	0.507873583	0.507914822	0.465990961	0.522593677	0.513569832	0.485365868
Pastel_cool gray 3_68	0.270524462	0.277863522	0.263916237	0.263490244	0.262355059	0.290511727	0.279766768	0.258162975
Pastel_cool gray 4_69	0.160397122	0.16366459	0.148122278	0.145873694	0.161405638	0.180880919	0.158784181	0.15321666
Pastel_cool gray 5_70	0.139955802	0.144531581	0.12930124	0.132810244	0.153886661	0.174703643	0.148501724	0.148008987
Pastel_black_71	0.036219338	0.035995646	0.036380699	0.036983419	0.052750058	0.049572546	0.059157599	0.056401849
Pastel_phthalo blue_72	0.11795215	0.39428574	0.078299721	0.049196735	0.135562629	0.373142868	0.042629775	0.099349238
Pastel_lemon yellow_73	0.049593245	0.192668641	0.906586021	0.927856571	0.057113323	0.111571498	1.1777637	0.831215262
Pastel_bright green_74	0.090075863	0.277568598	0.408279065	0.118019781	0.102259785	0.246312037	0.490150332	0.102634251
Pastel_crimson lake 4_75	0.14030633	0.085000687	0.109131102	0.704870962	0.15604955	0.142588109	0.141272098	0.597813725
Pastel_purple brown_76	0.704821502	0.757094969	0.776206689	0.861541516	0.74048239	0.82927525	0.886155725	0.949316859
DKK_new_white_22	0.591326186	1.025124845	0.944275121	0.957873501	0.476180971	0.814237595	0.810438573	0.800727725
DKK_new_gray1_23	0.25095658	0.429614184	0.405420962	0.42441033	0.229246348	0.368285835	0.366338819	0.345876634
DKK_new_gray2_24	0.16091443	0.264029414	0.251840247	0.273161773	0.174748048	0.258816361	0.272159457	0.250623941
DKK_new_gray3_25	0.08276852	0.140139972	0.138951436	0.155452112	0.125810012	0.169472978	0.179324105	0.170021057
DKK_new_gray4_26	0.041301993	0.071418024	0.073865482	0.085564848	0.110758446	0.127006322	0.137217775	0.131255209
DKK_new_black_27	0.005005348	0.011103058	0.01410798	0.014290338	0.09526518	0.086426482	0.088540852	0.087710865
DKK_new_red_28	0.038426742	0.028588713	0.058484757	0.653667158	0.064026348	0.082212299	0.102802828	0.432670385
DKK_new_yellow_29	0.072396358	0.095533638	0.905447225	0.98837851	0.045547679	0.006071638	0.976566017	0.724525452
DKK_new_green_30	0.02639097	0.080827483	0.38142378	0.206176717	0.042443052	0.063167378	0.479975402	0.174923509
DKK_new_blue_31	0.086623589	0.729949091	0.254563249	0.036623808	0.153211772	0.727241635	0.291829586	0.110424042
DKK_new_navy_32	0.014698905	0.071424803	0.015826993	0.01437498	0.088588446	0.136340618	0.071824349	0.090016305
DKK_new_magenta_33	0.178304203	0.18073432	0.042372599	0.635986662	0.369702578	0.358622372	0.154437229	0.659761608
DKK_new_maroon_34	0.034444707	0.033032462	0.049570505	0.306582556	0.059470817	0.071044274	0.086016603	0.245843962
DKK_new_raw sienna_35	0.037169404	0.038161574	0.19153542	0.482388601	0.061941452	0.064307801	0.243728802	0.377937526
DKK_new_teal_36	0.076534997	0.292499668	0.172460184	0.084587438	0.102189392	0.276171654	0.210287735	0.116512075
DKK_new_mauve_37	0.158164406	0.221545994	0.085804676	0.372055862	0.229519233	0.288491994	0.116381928	0.375607967
DKK_new_tan_38	0.16729108	0.209514547	0.307776108	0.497547622	0.24848485	0.264059395	0.40169543	0.510103226
DKK_new_dark tan_39	0.132288429	0.166215488	0.253908143	0.401550001	0.305447578	0.2801691	0.435716301	0.473007321
