# Supplementary material for: Recording animal-view videos of the natural world using a novel camera system and software package
Source: PLoS Biol. 2024 Jan 23;22(1):e3002444. doi: 10.1371/journal.pbio.3002444 (PMC10805291; doi:10.1371/journal.pbio.3002444)
Supplement: S1 Data — Numerical data underlying the plots in Figs 3, 5, 6, S1–S6, S10–S21, and S23. (ZIP) [file pbio.3002444.s056.zip › Figure S6/Figure S6 - Apis.csv]

	Spectrometer-predicted u	Spectrometer-predicted b	Spectrometer-predicted g	Camera-predicted u	Camera-predicted b	Camera-predicted g
aruco_black	0.032156051	0.030301566	0.029680299	0.022740336	0.017970404	0.032906666
aruco_white	0.657202818	0.858923771	0.925760403	0.655918717	0.817510664	0.859691799
aruco_cool.grey	0.307051554	0.292964118	0.269015033	0.283991307	0.290932268	0.270359606
aruco_burnt.umber	0.049633149	0.048826087	0.060061085	0.054704279	0.050422426	0.067301124
aruco_burnt.sienna	0.231094696	0.317518739	0.57312105	0.222023189	0.308410168	0.607460201
aruco_raw.sienna	0.048718731	0.057508709	0.135340313	0.050755911	0.084074602	0.144566149
yellow.ochre	0.055348505	0.085964616	0.301997138	0.08101359	0.073777512	0.381973445
sap.green	0.205457113	0.162862358	0.349115146	0.213544205	0.127628535	0.438912451
phthalo.blue	0.310668603	0.566652558	0.393150061	0.294722408	0.592778742	0.357427955
prusian.blue	0.521584305	0.692389451	0.68210278	0.479587108	0.704004049	0.671664655
ultramarine	0.409807382	0.508798194	0.236399237	0.476759493	0.646869421	0.225579992
purple	0.313717555	0.367367431	0.231068668	0.397248596	0.435886174	0.234235644
crimson.lake	0.581151086	0.582514487	0.565309129	0.628225863	0.687931299	0.597210407
cad.red	0.09945527	0.082285494	0.111227614	0.138903007	0.174732849	0.157330632
cad.red.orange	0.253202977	0.183911644	0.324399934	0.250925958	0.227564856	0.362624407
cad.orange	0.323200105	0.271255104	0.545699115	0.290769815	0.25268203	0.614858687
yellow	0.188588766	0.192295586	0.605518959	0.206335485	0.153113604	0.75136447
lemon.yellow	0.326657973	0.370074215	0.761856342	0.337166786	0.42506215	0.834736288
Pastel_white_64	0.573675752	0.808572514	0.88063352	0.663090587	0.763766527	0.811219931
Pastel_cool gray 1_65	0.630919304	0.690843587	0.732298942	0.667375386	0.753309786	0.721425295
Pastel_sepia_66	0.544755977	0.57679432	0.621949434	0.547127962	0.586009085	0.593890071
Pastel_cool gray 2_67	0.485750139	0.504536725	0.508310919	0.494697571	0.523825467	0.474882483
Pastel_cool gray 3_68	0.270717262	0.273441527	0.268540141	0.308405608	0.307182193	0.288653761
Pastel_cool gray 4_69	0.16052887	0.161631026	0.153889556	0.200111642	0.181274995	0.176893532
Pastel_cool gray 5_70	0.140197048	0.141717609	0.135176721	0.181381777	0.167224497	0.163663313
Pastel_black_71	0.036001585	0.035972559	0.036269934	0.056174487	0.039435424	0.050703298
Pastel_phthalo blue_72	0.097423416	0.284880052	0.15915835	0.128089651	0.326746047	0.129780442
Pastel_lemon yellow_73	0.050772074	0.086739824	0.627747525	0.107978404	0.083476432	0.708310246
Pastel_bright green_74	0.089980658	0.153484323	0.343556321	0.140117049	0.201993018	0.37407738
Pastel_crimson lake 4_75	0.126771963	0.110000156	0.129879641	0.178375646	0.196261838	0.155459851
Pastel_purple brown_76	0.686421779	0.734087534	0.76401481	0.693693757	0.764001906	0.761926711
DKK_new_white_22	0.561037803	0.84686783	0.907968596	0.621604204	0.811203122	0.83236444
DKK_new_gray1_23	0.235844465	0.353909655	0.389947522	0.343408018	0.450330794	0.431512952
DKK_new_gray2_24	0.150909802	0.22008542	0.243007575	0.26181674	0.337480515	0.327416092
DKK_new_gray3_25	0.077125465	0.115131736	0.132650769	0.175496608	0.209875256	0.232960343
DKK_new_gray4_26	0.037909148	0.058039529	0.069852925	0.1218336	0.140631422	0.160859212
DKK_new_black_27	0.003979194	0.008171622	0.012708277	0.073004209	0.074766554	0.093113601
DKK_new_red_28	0.038667897	0.028828006	0.071513381	0.147727951	0.200578034	0.183462426
DKK_new_yellow_29	0.080076204	0.060098816	0.579788652	0.195776641	0.117729321	0.73020345
DKK_new_green_30	0.026197909	0.040883817	0.253731165	0.127369791	0.138728976	0.413530946
DKK_new_blue_31	0.06678239	0.453947257	0.349939968	0.147923797	0.526931524	0.401068777
DKK_new_navy_32	0.010480535	0.051337944	0.029002388	0.086364061	0.116670102	0.119769275
DKK_new_magenta_33	0.162802011	0.189876672	0.110082962	0.307849914	0.370564699	0.224380478
DKK_new_maroon_34	0.033093142	0.03120171	0.054108979	0.146978706	0.187143207	0.174417481
DKK_new_raw sienna_35	0.038747953	0.029809757	0.143702859	0.142938003	0.162464917	0.264530897
DKK_new_teal_36	0.064424209	0.201491199	0.189408243	0.210162953	0.362115651	0.355577826
DKK_new_mauve_37	0.142979723	0.204689918	0.135584526	0.287047625	0.363895804	0.257735699
DKK_new_tan_38	0.160281125	0.185814769	0.270916989	0.297501624	0.368892252	0.389728695
DKK_new_dark tan_39	0.126438072	0.1465985	0.221016496	0.267617434	0.335386336	0.359540552
