# Supplementary material for: Recording animal-view videos of the natural world using a novel camera system and software package
Source: PLoS Biol. 2024 Jan 23;22(1):e3002444. doi: 10.1371/journal.pbio.3002444 (PMC10805291; doi:10.1371/journal.pbio.3002444)
Supplement: S1 Data — Numerical data underlying the plots in Figs 3, 5, 6, S1–S6, S10–S21, and S23. (ZIP) [file pbio.3002444.s056.zip › Figure S6/Figure S6 - Avian.csv]

	Spectrometer-predicted u	Spectrometer-predicted b	Spectrometer-predicted g	Spectrometer-predicted r	Camera-predicted u	Camera-predicted b	Camera-predicted g	Camera-predicted r
aruco_black	0.03179945	0.029478803	0.029175732	0.029605525	0.023258159	0.017863991	0.045365524	0.002977422
aruco_white	0.744243278	0.935755168	0.974930192	0.992960616	0.719018817	0.858750343	0.9268502	0.899245799
aruco_cool.grey	0.304448503	0.285216386	0.254391629	0.2430727	0.309830844	0.26261434	0.281309128	0.216014907
aruco_burnt.umber	0.049146849	0.049040741	0.064115729	0.094840104	0.058047164	0.045915082	0.082972452	0.059771512
aruco_burnt.sienna	0.231100863	0.412150519	0.71479745	0.881094748	0.228250086	0.395793498	0.803097427	0.829808235
aruco_raw.sienna	0.048986996	0.067345617	0.158819289	0.445737489	0.054771587	0.098276801	0.178517565	0.378616184
yellow.ochre	0.055553257	0.123929625	0.433311096	0.574728664	0.069234774	0.117476836	0.579155982	0.59272337
sap.green	0.19721172	0.16274896	0.498515515	0.314669098	0.206206948	0.1286183	0.66347748	0.310603023
phthalo.blue	0.345589463	0.689947355	0.289915291	0.170988924	0.350519836	0.715546548	0.214595616	0.183881849
prusian.blue	0.546615032	0.807415501	0.670537081	0.479882447	0.533734322	0.808909833	0.679701388	0.437252462
ultramarine	0.44123365	0.510600783	0.095126584	0.071462568	0.553639114	0.616122961	-0.012375643	0.105460152
purple	0.354466588	0.336510973	0.163708472	0.241374722	0.446553469	0.371016204	0.136305913	0.212776512
crimson.lake	0.603147913	0.553435769	0.545381372	0.779629417	0.693883836	0.613806486	0.578270316	0.90678072
cad.red	0.107622683	0.063978007	0.096400262	0.634259523	0.157397449	0.14587906	0.142784804	0.623788834
cad.red.orange	0.250752755	0.14676217	0.348744463	0.988858132	0.266970724	0.172905311	0.454775035	0.964179039
cad.orange	0.306555812	0.278422147	0.705026495	0.935566544	0.292722046	0.257082492	0.862760484	0.935702324
yellow	0.185555015	0.249524525	0.861590802	0.936485357	0.183689266	0.224357754	1.147665262	0.904955804
lemon.yellow	0.326289928	0.499062865	0.928447248	0.947459811	0.345649272	0.53259927	1.11204493	0.971687138
Pastel_white_64	0.675623066	0.892444598	0.9356646	0.957191141	0.72286731	0.767178297	0.887693167	0.816593468
Pastel_cool gray 1_65	0.648303564	0.728131642	0.753621338	0.770438867	0.731622756	0.729791939	0.749760747	0.697405398
Pastel_sepia_66	0.55224638	0.602185183	0.643973022	0.687561504	0.595997214	0.552356064	0.640557885	0.592545509
Pastel_cool gray 2_67	0.490090645	0.51937312	0.507873583	0.507914822	0.541957438	0.47827965	0.482723951	0.44385457
Pastel_cool gray 3_68	0.270524462	0.277863522	0.263916237	0.263490244	0.335681438	0.272025079	0.303812295	0.221894652
Pastel_cool gray 4_69	0.160397122	0.16366459	0.148122278	0.145873694	0.216280505	0.148625225	0.193060935	0.127746165
Pastel_cool gray 5_70	0.139955802	0.144531581	0.12930124	0.132810244	0.196193308	0.139460847	0.178283766	0.122138232
Pastel_black_71	0.036219338	0.035995646	0.036380699	0.036983419	0.05916946	0.02659568	0.064395703	0.022367522
Pastel_phthalo blue_72	0.11795215	0.39428574	0.078299721	0.049196735	0.1624448	0.40218851	0.001874499	0.079446681
Pastel_lemon yellow_73	0.049593245	0.192668641	0.906586021	0.927856571	0.07636109	0.194537312	1.112574577	0.815245569
Pastel_bright green_74	0.090075863	0.277568598	0.408279065	0.118019781	0.142722011	0.285383731	0.496461749	0.129850343
Pastel_crimson lake 4_75	0.14030633	0.085000687	0.109131102	0.704870962	0.200505912	0.148358673	0.131663665	0.581165373
Pastel_purple brown_76	0.704821502	0.757094969	0.776206689	0.861541516	0.757691383	0.731544375	0.811527729	0.774061441
DKK_new_white_22	0.591326186	1.025124845	0.944275121	0.957873501	0.684396982	0.87242651	0.882198572	0.838507652
DKK_new_gray1_23	0.25095658	0.429614184	0.405420962	0.42441033	0.380133212	0.478969276	0.439726055	0.427206457
DKK_new_gray2_24	0.16091443	0.264029414	0.251840247	0.273161773	0.289163589	0.356935024	0.337019205	0.316764057
DKK_new_gray3_25	0.08276852	0.140139972	0.138951436	0.155452112	0.190815553	0.220824569	0.260191768	0.200478166
DKK_new_gray4_26	0.041301993	0.071418024	0.073865482	0.085564848	0.131911084	0.145903125	0.182828173	0.137376249
DKK_new_black_27	0.005005348	0.011103058	0.01410798	0.014290338	0.07802327	0.073961206	0.111266173	0.066125676
DKK_new_red_28	0.038426742	0.028588713	0.058484757	0.653667158	0.167582884	0.1852732	0.169703051	0.606071889
DKK_new_yellow_29	0.072396358	0.095533638	0.905447225	0.98837851	0.169597626	0.180190504	1.137701273	0.837797165
DKK_new_green_30	0.02639097	0.080827483	0.38142378	0.206176717	0.120348729	0.205338567	0.600593328	0.291624844
DKK_new_blue_31	0.086623589	0.729949091	0.254563249	0.036623808	0.187833562	0.751816928	0.311906725	0.146430269
DKK_new_navy_32	0.014698905	0.071424803	0.015826993	0.01437498	0.095004894	0.130690902	0.127542391	0.080687322
DKK_new_magenta_33	0.178304203	0.18073432	0.042372599	0.635986662	0.350161403	0.315896809	0.141928792	0.612202108
DKK_new_maroon_34	0.034444707	0.033032462	0.049570505	0.306582556	0.1641756	0.180138052	0.170076579	0.376116097
DKK_new_raw sienna_35	0.037169404	0.038161574	0.19153542	0.482388601	0.151642978	0.165181667	0.33275497	0.522451997
DKK_new_teal_36	0.076534997	0.292499668	0.172460184	0.084587438	0.23631902	0.44597584	0.360092372	0.248813927
DKK_new_mauve_37	0.158164406	0.221545994	0.085804676	0.372055862	0.324317038	0.344397336	0.203080371	0.448509395
DKK_new_tan_38	0.16729108	0.209514547	0.307776108	0.497547622	0.32675004	0.378537178	0.41839835	0.523263693
DKK_new_dark tan_39	0.132288429	0.166215488	0.253908143	0.401550001	0.293660194	0.348809272	0.388906866	0.464111179
